# Supplementary material for: The T Cell Epitope Landscape of SARS-CoV-2 Variants of Concern
Source: Vaccines (Basel). 2022 Jul 14;10(7):1123. doi: 10.3390/vaccines10071123 (PMC9315645; doi:10.3390/vaccines10071123)
Supplement: Supplementary file 1 [file vaccines-10-01123-s001.zip]

Archive with 2 entries (2 files):
- Tennoe_et_al_Supplementary_File1.csv
- Tennoe_et_al_Supplementary_File2.pdf
