# Supplementary material for: The T Cell Epitope Landscape of SARS-CoV-2 Variants of Concern
Source: Vaccines (Basel). 2022 Jul 14;10(7):1123. doi: 10.3390/vaccines10071123 (PMC9315645; doi:10.3390/vaccines10071123)
Supplement: Supplementary file 1 [file vaccines-10-01123-s001.zip › Tennoe_et_al_Supplementary_File1.csv]

variant	protein	mutation	hla_allele	mutant_peptide	wildtype_peptide	mutant_presentation_score_ap	wildtype_presentation_score_ap
Alpha	ORF1ab	T1001I	HLA-A*01:01	GSEDNQTTi	GSEDNQTTT	0.3871	0.0993
Alpha	ORF1ab	T1001I	HLA-A*01:02	GSEDNQTTi	GSEDNQTTT	0.3134	0.0864
Alpha	ORF1ab	T1001I	HLA-A*01:03	GSEDNQTTi	GSEDNQTTT	0.484	0.1642
Alpha	ORF1ab	T1001I	HLA-A*02:01	GSEDNQTTi	GSEDNQTTT	0.5712	0.1077
Alpha	ORF1ab	T1001I	HLA-A*02:02	GSEDNQTTi	GSEDNQTTT	0.5496	0.1229
Alpha	ORF1ab	T1001I	HLA-A*02:03	GSEDNQTTi	GSEDNQTTT	0.5488	0.1546
Alpha	ORF1ab	T1001I	HLA-A*02:04	GSEDNQTTi	GSEDNQTTT	0.5721	0.2187
Alpha	ORF1ab	T1001I	HLA-A*02:05	GSEDNQTTi	GSEDNQTTT	0.5917	0.1871
Alpha	ORF1ab	T1001I	HLA-A*02:06	GSEDNQTTi	GSEDNQTTT	0.6245	0.2046
Alpha	ORF1ab	T1001I	HLA-A*02:07	GSEDNQTTi	GSEDNQTTT	0.4858	0.1698
Alpha	ORF1ab	T1001I	HLA-A*02:11	GSEDNQTTi	GSEDNQTTT	0.4914	0.1089
Alpha	ORF1ab	T1001I	HLA-A*02:13	GSEDNQTTi	GSEDNQTTT	0.5342	0.1658
Alpha	ORF1ab	T1001I	HLA-A*02:16	GSEDNQTTi	GSEDNQTTT	0.5429	0.0125
Alpha	ORF1ab	T1001I	HLA-A*02:20	GSEDNQTTi	GSEDNQTTT	0.5718	0.1255
Alpha	ORF1ab	T1001I	HLA-A*02:22	GSEDNQTTi	GSEDNQTTT	0.5579999999999999	0.154
Alpha	ORF1ab	T1001I	HLA-A*03:01	GSEDNQTTi	GSEDNQTTT	0.5239	0.0711
Alpha	ORF1ab	T1001I	HLA-A*03:02	GSEDNQTTi	GSEDNQTTT	0.4825	0.0876
Alpha	ORF1ab	T1001I	HLA-A*11:01	GSEDNQTTi	GSEDNQTTT	0.4233	0.1463
Alpha	ORF1ab	T1001I	HLA-A*11:02	GSEDNQTTi	GSEDNQTTT	0.4233	0.1463
Alpha	ORF1ab	T1001I	HLA-A*11:04	GSEDNQTTi	GSEDNQTTT	0.4346	0.1962
Alpha	ORF1ab	T1001I	HLA-A*23:01	GSEDNQTTi	GSEDNQTTT	0.4767	0.1695
Alpha	ORF1ab	T1001I	HLA-A*24:02	GSEDNQTTi	GSEDNQTTT	0.4421	0.1176
Alpha	ORF1ab	T1001I	HLA-A*24:03	GSEDNQTTi	GSEDNQTTT	0.495	0.2579
Alpha	ORF1ab	T1001I	HLA-A*24:07	GSEDNQTTi	GSEDNQTTT	0.4568	0.109
Alpha	ORF1ab	T1001I	HLA-A*24:10	GSEDNQTTi	GSEDNQTTT	0.4734	0.1166
Alpha	ORF1ab	T1001I	HLA-A*24:14	GSEDNQTTi	GSEDNQTTT	0.4631	0.1595
Alpha	ORF1ab	T1001I	HLA-A*24:17	GSEDNQTTi	GSEDNQTTT	0.4184	0.1069
Alpha	ORF1ab	T1001I	HLA-A*24:23	GSEDNQTTi	GSEDNQTTT	0.494	0.2549
Alpha	ORF1ab	T1001I	HLA-A*25:01	GSEDNQTTi	GSEDNQTTT	0.3524	0.1086
Alpha	ORF1ab	T1001I	HLA-A*26:01	GSEDNQTTi	GSEDNQTTT	0.3343	0.0794
Alpha	ORF1ab	T1001I	HLA-A*26:03	GSEDNQTTi	GSEDNQTTT	0.3625	0.1266
Alpha	ORF1ab	T1001I	HLA-A*29:01	GSEDNQTTi	GSEDNQTTT	0.4277	0.1259
Alpha	ORF1ab	T1001I	HLA-A*29:02	GSEDNQTTi	GSEDNQTTT	0.4277	0.1259
Alpha	ORF1ab	T1001I	HLA-A*29:06	GSEDNQTTi	GSEDNQTTT	0.4277	0.1259
Alpha	ORF1ab	T1001I	HLA-A*30:01	GSEDNQTTi	GSEDNQTTT	0.345	0.2045
Alpha	ORF1ab	T1001I	HLA-A*30:02	GSEDNQTTi	GSEDNQTTT	0.3383	0.2085
Alpha	ORF1ab	T1001I	HLA-A*30:04	GSEDNQTTi	GSEDNQTTT	0.3262	0.221
Alpha	ORF1ab	T1001I	HLA-A*31:01	GSEDNQTTi	GSEDNQTTT	0.4303	0.1604
Alpha	ORF1ab	T1001I	HLA-A*31:08	GSEDNQTTi	GSEDNQTTT	0.483	0.3043
Alpha	ORF1ab	T1001I	HLA-A*32:01	GSEDNQTTi	GSEDNQTTT	0.5467	0.092
Alpha	ORF1ab	T1001I	HLA-A*32:02	GSEDNQTTi	GSEDNQTTT	0.5194	0.1026
Alpha	ORF1ab	T1001I	HLA-A*32:03	GSEDNQTTi	GSEDNQTTT	0.5078	0.1843
Alpha	ORF1ab	T1001I	HLA-A*33:01	GSEDNQTTi	GSEDNQTTT	0.35700000000000004	0.0529
Alpha	ORF1ab	T1001I	HLA-A*33:03	GSEDNQTTi	GSEDNQTTT	0.33899999999999997	0.1476
Alpha	ORF1ab	T1001I	HLA-A*34:01	GSEDNQTTi	GSEDNQTTT	0.4918	0.2879
Alpha	ORF1ab	T1001I	HLA-A*34:02	GSEDNQTTi	GSEDNQTTT	0.4457	0.1324
Alpha	ORF1ab	T1001I	HLA-A*36:01	GSEDNQTTi	GSEDNQTTT	0.4044	0.2038
Alpha	ORF1ab	T1001I	HLA-A*43:01	GSEDNQTTi	GSEDNQTTT	0.358	0.0929
Alpha	ORF1ab	T1001I	HLA-A*66:01	GSEDNQTTi	GSEDNQTTT	0.4148	0.1531
Alpha	ORF1ab	T1001I	HLA-A*68:01	GSEDNQTTi	GSEDNQTTT	0.3684	0.0813
Alpha	ORF1ab	T1001I	HLA-A*68:02	GSEDNQTTi	GSEDNQTTT	0.5252	0.1518
Alpha	ORF1ab	T1001I	HLA-A*68:03	GSEDNQTTi	GSEDNQTTT	0.3743	0.1504
Alpha	ORF1ab	T1001I	HLA-A*68:05	GSEDNQTTi	GSEDNQTTT	0.4353	0.1945
Alpha	ORF1ab	T1001I	HLA-A*68:30	GSEDNQTTi	GSEDNQTTT	0.4683	0.1024
Alpha	ORF1ab	T1001I	HLA-A*69:01	GSEDNQTTi	GSEDNQTTT	0.565	0.1766
Alpha	ORF1ab	T1001I	HLA-A*74:01	GSEDNQTTi	GSEDNQTTT	0.4359	0.0561
Alpha	ORF1ab	T1001I	HLA-A*80:01	GSEDNQTTi	GSEDNQTTT	0.3731	0.1077
Alpha	ORF1ab	T1001I	HLA-B*07:02	GSEDNQTTi	GSEDNQTTT	0.344	0.1501
Alpha	ORF1ab	T1001I	HLA-B*07:05	GSEDNQTTi	GSEDNQTTT	0.3341	0.1412
Alpha	ORF1ab	T1001I	HLA-B*08:01	GSEDNQTTi	GSEDNQTTT	0.4844	0.0456
Alpha	ORF1ab	T1001I	HLA-B*13:01	GSEDNQTTi	GSEDNQTTT	0.4357	0.264
Alpha	ORF1ab	T1001I	HLA-B*13:02	GSEDNQTTi	GSEDNQTTT	0.3069	0.2038
Alpha	ORF1ab	T1001I	HLA-B*14:01	GSEDNQTTi	GSEDNQTTT	0.4494	0.0681
Alpha	ORF1ab	T1001I	HLA-B*14:02	GSEDNQTTi	GSEDNQTTT	0.4537	0.0936
Alpha	ORF1ab	T1001I	HLA-B*15:01	GSEDNQTTi	GSEDNQTTT	0.4592	0.1559
Alpha	ORF1ab	T1001I	HLA-B*15:02	GSEDNQTTi	GSEDNQTTT	0.48700000000000004	0.2269
Alpha	ORF1ab	T1001I	HLA-B*15:03	GSEDNQTTi	GSEDNQTTT	0.5287	0.1974
Alpha	ORF1ab	T1001I	HLA-B*15:04	GSEDNQTTi	GSEDNQTTT	0.414	0.1789
Alpha	ORF1ab	T1001I	HLA-B*15:05	GSEDNQTTi	GSEDNQTTT	0.5379999999999999	0.1981
Alpha	ORF1ab	T1001I	HLA-B*15:08	GSEDNQTTi	GSEDNQTTT	0.3814	0.106
Alpha	ORF1ab	T1001I	HLA-B*15:10	GSEDNQTTi	GSEDNQTTT	0.4772	0.2413
Alpha	ORF1ab	T1001I	HLA-B*15:11	GSEDNQTTi	GSEDNQTTT	0.3608	0.0973
Alpha	ORF1ab	T1001I	HLA-B*15:12	GSEDNQTTi	GSEDNQTTT	0.4007	0.1433
Alpha	ORF1ab	T1001I	HLA-B*15:13	GSEDNQTTi	GSEDNQTTT	0.5233	0.2585
Alpha	ORF1ab	T1001I	HLA-B*15:16	GSEDNQTTi	GSEDNQTTT	0.4545	0.2064
Alpha	ORF1ab	T1001I	HLA-B*15:17	GSEDNQTTi	GSEDNQTTT	0.5537	0.3243
Alpha	ORF1ab	T1001I	HLA-B*15:18	GSEDNQTTi	GSEDNQTTT	0.4777	0.1927
Alpha	ORF1ab	T1001I	HLA-B*15:21	GSEDNQTTi	GSEDNQTTT	0.4588	0.2074
Alpha	ORF1ab	T1001I	HLA-B*15:25	GSEDNQTTi	GSEDNQTTT	0.5135	0.2076
Alpha	ORF1ab	T1001I	HLA-B*15:27	GSEDNQTTi	GSEDNQTTT	0.4459	0.1223
Alpha	ORF1ab	T1001I	HLA-B*18:01	GSEDNQTTi	GSEDNQTTT	0.342	0.0982
Alpha	ORF1ab	T1001I	HLA-B*18:02	GSEDNQTTi	GSEDNQTTT	0.3229	0.0975
Alpha	ORF1ab	T1001I	HLA-B*27:02	GSEDNQTTi	GSEDNQTTT	0.3332	0.1092
Alpha	ORF1ab	T1001I	HLA-B*27:03	GSEDNQTTi	GSEDNQTTT	0.3609	0.0103
Alpha	ORF1ab	T1001I	HLA-B*27:04	GSEDNQTTi	GSEDNQTTT	0.3709	0.063
Alpha	ORF1ab	T1001I	HLA-B*27:05	GSEDNQTTi	GSEDNQTTT	0.3647	0.0088
Alpha	ORF1ab	T1001I	HLA-B*27:06	GSEDNQTTi	GSEDNQTTT	0.3775	0.0725
Alpha	ORF1ab	T1001I	HLA-B*27:07	GSEDNQTTi	GSEDNQTTT	0.3776	0.0964
Alpha	ORF1ab	T1001I	HLA-B*35:01	GSEDNQTTi	GSEDNQTTT	0.43799999999999994	0.1544
Alpha	ORF1ab	T1001I	HLA-B*35:02	GSEDNQTTi	GSEDNQTTT	0.4326	0.1812
Alpha	ORF1ab	T1001I	HLA-B*35:03	GSEDNQTTi	GSEDNQTTT	0.4452	0.1432
Alpha	ORF1ab	T1001I	HLA-B*35:04	GSEDNQTTi	GSEDNQTTT	0.4319	0.1818
Alpha	ORF1ab	T1001I	HLA-B*35:05	GSEDNQTTi	GSEDNQTTT	0.4167	0.1342
Alpha	ORF1ab	T1001I	HLA-B*35:08	GSEDNQTTi	GSEDNQTTT	0.39899999999999997	0.188
Alpha	ORF1ab	T1001I	HLA-B*35:12	GSEDNQTTi	GSEDNQTTT	0.4099	0.16899999999999998
Alpha	ORF1ab	T1001I	HLA-B*35:17	GSEDNQTTi	GSEDNQTTT	0.385	0.1227
Alpha	ORF1ab	T1001I	HLA-B*35:20	GSEDNQTTi	GSEDNQTTT	0.4578	0.22
Alpha	ORF1ab	T1001I	HLA-B*35:30	GSEDNQTTi	GSEDNQTTT	0.4121	0.1333
Alpha	ORF1ab	T1001I	HLA-B*35:31	GSEDNQTTi	GSEDNQTTT	0.4514	0.1519
Alpha	ORF1ab	T1001I	HLA-B*35:43	GSEDNQTTi	GSEDNQTTT	0.3641	0.1034
Alpha	ORF1ab	T1001I	HLA-B*37:01	GSEDNQTTi	GSEDNQTTT	0.2849	0.1384
Alpha	ORF1ab	T1001I	HLA-B*38:01	GSEDNQTTi	GSEDNQTTT	0.4016	0.2036
Alpha	ORF1ab	T1001I	HLA-B*38:02	GSEDNQTTi	GSEDNQTTT	0.4462	0.2211
Alpha	ORF1ab	T1001I	HLA-B*39:01	GSEDNQTTi	GSEDNQTTT	0.4736	0.14
Alpha	ORF1ab	T1001I	HLA-B*39:02	GSEDNQTTi	GSEDNQTTT	0.5178	0.1804
Alpha	ORF1ab	T1001I	HLA-B*39:05	GSEDNQTTi	GSEDNQTTT	0.4624	0.1593
Alpha	ORF1ab	T1001I	HLA-B*39:06	GSEDNQTTi	GSEDNQTTT	0.4363	0.0891
Alpha	ORF1ab	T1001I	HLA-B*39:08	GSEDNQTTi	GSEDNQTTT	0.5819	0.3001
Alpha	ORF1ab	T1001I	HLA-B*39:09	GSEDNQTTi	GSEDNQTTT	0.4114	0.1888
Alpha	ORF1ab	T1001I	HLA-B*39:10	GSEDNQTTi	GSEDNQTTT	0.46799999999999997	0.1477
Alpha	ORF1ab	T1001I	HLA-B*39:11	GSEDNQTTi	GSEDNQTTT	0.4483	0.1775
Alpha	ORF1ab	T1001I	HLA-B*40:01	GSEDNQTTi	GSEDNQTTT	0.534	0.1185
Alpha	ORF1ab	T1001I	HLA-B*40:02	GSEDNQTTi	GSEDNQTTT	0.4672	0.158
Alpha	ORF1ab	T1001I	HLA-B*40:03	GSEDNQTTi	GSEDNQTTT	0.4545	0.1848
Alpha	ORF1ab	T1001I	HLA-B*40:04	GSEDNQTTi	GSEDNQTTT	0.4593	0.2174
Alpha	ORF1ab	T1001I	HLA-B*40:05	GSEDNQTTi	GSEDNQTTT	0.5471	0.2514
Alpha	ORF1ab	T1001I	HLA-B*40:06	GSEDNQTTi	GSEDNQTTT	0.3794	0.0878
Alpha	ORF1ab	T1001I	HLA-B*40:08	GSEDNQTTi	GSEDNQTTT	0.4595	0.2273
Alpha	ORF1ab	T1001I	HLA-B*40:10	GSEDNQTTi	GSEDNQTTT	0.5865	0.2291
Alpha	ORF1ab	T1001I	HLA-B*41:01	GSEDNQTTi	GSEDNQTTT	0.4437	0.1085
Alpha	ORF1ab	T1001I	HLA-B*41:02	GSEDNQTTi	GSEDNQTTT	0.4994	0.1834
Alpha	ORF1ab	T1001I	HLA-B*42:01	GSEDNQTTi	GSEDNQTTT	0.4088	0.0612
Alpha	ORF1ab	T1001I	HLA-B*42:02	GSEDNQTTi	GSEDNQTTT	0.4057	0.0954
Alpha	ORF1ab	T1001I	HLA-B*44:02	GSEDNQTTi	GSEDNQTTT	0.474	0.2888
Alpha	ORF1ab	T1001I	HLA-B*44:03	GSEDNQTTi	GSEDNQTTT	0.4415	0.1961
Alpha	ORF1ab	T1001I	HLA-B*44:06	GSEDNQTTi	GSEDNQTTT	0.4702	0.1907
Alpha	ORF1ab	T1001I	HLA-B*45:01	GSEDNQTTi	GSEDNQTTT	0.3461	0.0822
Alpha	ORF1ab	T1001I	HLA-B*46:01	GSEDNQTTi	GSEDNQTTT	0.2843	0.0979
Alpha	ORF1ab	T1001I	HLA-B*47:01	GSEDNQTTi	GSEDNQTTT	0.4923	0.251
Alpha	ORF1ab	T1001I	HLA-B*48:01	GSEDNQTTi	GSEDNQTTT	0.3964	0.0728
Alpha	ORF1ab	T1001I	HLA-B*48:03	GSEDNQTTi	GSEDNQTTT	0.496	0.1664
Alpha	ORF1ab	T1001I	HLA-B*48:04	GSEDNQTTi	GSEDNQTTT	0.4048	0.0851
Alpha	ORF1ab	T1001I	HLA-B*49:01	GSEDNQTTi	GSEDNQTTT	0.4558	0.1556
Alpha	ORF1ab	T1001I	HLA-B*50:01	GSEDNQTTi	GSEDNQTTT	0.4309	0.1966
Alpha	ORF1ab	T1001I	HLA-B*51:01	GSEDNQTTi	GSEDNQTTT	0.3699	0.0067
Alpha	ORF1ab	T1001I	HLA-B*51:02	GSEDNQTTi	GSEDNQTTT	0.4135	0.0449
Alpha	ORF1ab	T1001I	HLA-B*51:06	GSEDNQTTi	GSEDNQTTT	0.4899	0.11
Alpha	ORF1ab	T1001I	HLA-B*51:07	GSEDNQTTi	GSEDNQTTT	0.3918	0.0409
Alpha	ORF1ab	T1001I	HLA-B*51:08	GSEDNQTTi	GSEDNQTTT	0.3585	0.0512
Alpha	ORF1ab	T1001I	HLA-B*51:10	GSEDNQTTi	GSEDNQTTT	0.4372	0.0405
Alpha	ORF1ab	T1001I	HLA-B*52:01	GSEDNQTTi	GSEDNQTTT	0.4268	0.0747
Alpha	ORF1ab	T1001I	HLA-B*53:01	GSEDNQTTi	GSEDNQTTT	0.5557	0.1673
Alpha	ORF1ab	T1001I	HLA-B*54:01	GSEDNQTTi	GSEDNQTTT	0.3506	0.0857
Alpha	ORF1ab	T1001I	HLA-B*55:01	GSEDNQTTi	GSEDNQTTT	0.4579	0.2013
Alpha	ORF1ab	T1001I	HLA-B*55:02	GSEDNQTTi	GSEDNQTTT	0.4773	0.145
Alpha	ORF1ab	T1001I	HLA-B*56:01	GSEDNQTTi	GSEDNQTTT	0.3526	0.1298
Alpha	ORF1ab	T1001I	HLA-B*56:02	GSEDNQTTi	GSEDNQTTT	0.4292	0.2165
Alpha	ORF1ab	T1001I	HLA-B*56:03	GSEDNQTTi	GSEDNQTTT	0.3838	0.1215
Alpha	ORF1ab	T1001I	HLA-B*56:04	GSEDNQTTi	GSEDNQTTT	0.4229	0.2211
Alpha	ORF1ab	T1001I	HLA-B*57:01	GSEDNQTTi	GSEDNQTTT	0.4384	0.3226
Alpha	ORF1ab	T1001I	HLA-B*57:02	GSEDNQTTi	GSEDNQTTT	0.5363	0.3805
Alpha	ORF1ab	T1001I	HLA-B*57:03	GSEDNQTTi	GSEDNQTTT	0.4766	0.3436
Alpha	ORF1ab	T1001I	HLA-B*58:01	GSEDNQTTi	GSEDNQTTT	0.4806	0.3948
Alpha	ORF1ab	T1001I	HLA-B*58:02	GSEDNQTTi	GSEDNQTTT	0.4703	0.3625
Alpha	ORF1ab	T1001I	HLA-B*67:01	GSEDNQTTi	GSEDNQTTT	0.4178	0.0832
Alpha	ORF1ab	T1001I	HLA-B*81:01	GSEDNQTTi	GSEDNQTTT	0.3645	0.0457
Alpha	ORF1ab	T1001I	HLA-A*01:01	SEDNQTTiI	SEDNQTTTI	0.2575	0.4344
Alpha	ORF1ab	T1001I	HLA-A*01:02	SEDNQTTiI	SEDNQTTTI	0.2521	0.3411
Alpha	ORF1ab	T1001I	HLA-A*01:03	SEDNQTTiI	SEDNQTTTI	0.3214	0.4999
Alpha	ORF1ab	T1001I	HLA-A*02:01	SEDNQTTiI	SEDNQTTTI	0.4028	0.5908
Alpha	ORF1ab	T1001I	HLA-A*02:02	SEDNQTTiI	SEDNQTTTI	0.4193	0.5799
Alpha	ORF1ab	T1001I	HLA-A*02:03	SEDNQTTiI	SEDNQTTTI	0.3956	0.5611
Alpha	ORF1ab	T1001I	HLA-A*02:04	SEDNQTTiI	SEDNQTTTI	0.3875	0.5862
Alpha	ORF1ab	T1001I	HLA-A*02:05	SEDNQTTiI	SEDNQTTTI	0.4224	0.6222
Alpha	ORF1ab	T1001I	HLA-A*02:06	SEDNQTTiI	SEDNQTTTI	0.4328	0.6283
Alpha	ORF1ab	T1001I	HLA-A*02:07	SEDNQTTiI	SEDNQTTTI	0.3882	0.4788
Alpha	ORF1ab	T1001I	HLA-A*02:11	SEDNQTTiI	SEDNQTTTI	0.3847	0.5356
Alpha	ORF1ab	T1001I	HLA-A*02:13	SEDNQTTiI	SEDNQTTTI	0.40299999999999997	0.5770000000000001
Alpha	ORF1ab	T1001I	HLA-A*02:16	SEDNQTTiI	SEDNQTTTI	0.3741	0.5628
Alpha	ORF1ab	T1001I	HLA-A*02:20	SEDNQTTiI	SEDNQTTTI	0.4417	0.6194
Alpha	ORF1ab	T1001I	HLA-A*02:22	SEDNQTTiI	SEDNQTTTI	0.4218	0.5909
Alpha	ORF1ab	T1001I	HLA-A*03:01	SEDNQTTiI	SEDNQTTTI	0.3911	0.5495
Alpha	ORF1ab	T1001I	HLA-A*03:02	SEDNQTTiI	SEDNQTTTI	0.342	0.4999
Alpha	ORF1ab	T1001I	HLA-A*11:01	SEDNQTTiI	SEDNQTTTI	0.2987	0.4743
Alpha	ORF1ab	T1001I	HLA-A*11:02	SEDNQTTiI	SEDNQTTTI	0.2987	0.4743
Alpha	ORF1ab	T1001I	HLA-A*11:04	SEDNQTTiI	SEDNQTTTI	0.2889	0.4762
Alpha	ORF1ab	T1001I	HLA-A*23:01	SEDNQTTiI	SEDNQTTTI	0.2703	0.5304
Alpha	ORF1ab	T1001I	HLA-A*24:02	SEDNQTTiI	SEDNQTTTI	0.2822	0.5131
Alpha	ORF1ab	T1001I	HLA-A*24:03	SEDNQTTiI	SEDNQTTTI	0.3321	0.5554
Alpha	ORF1ab	T1001I	HLA-A*24:07	SEDNQTTiI	SEDNQTTTI	0.2788	0.5283
Alpha	ORF1ab	T1001I	HLA-A*24:10	SEDNQTTiI	SEDNQTTTI	0.3087	0.5413
Alpha	ORF1ab	T1001I	HLA-A*24:14	SEDNQTTiI	SEDNQTTTI	0.3572	0.5455
Alpha	ORF1ab	T1001I	HLA-A*24:17	SEDNQTTiI	SEDNQTTTI	0.261	0.49
Alpha	ORF1ab	T1001I	HLA-A*24:23	SEDNQTTiI	SEDNQTTTI	0.3198	0.5479999999999999
Alpha	ORF1ab	T1001I	HLA-A*25:01	SEDNQTTiI	SEDNQTTTI	0.2817	0.4076
Alpha	ORF1ab	T1001I	HLA-A*26:01	SEDNQTTiI	SEDNQTTTI	0.2403	0.4093
Alpha	ORF1ab	T1001I	HLA-A*26:03	SEDNQTTiI	SEDNQTTTI	0.217	0.391
Alpha	ORF1ab	T1001I	HLA-A*29:01	SEDNQTTiI	SEDNQTTTI	0.3277	0.5147
Alpha	ORF1ab	T1001I	HLA-A*29:02	SEDNQTTiI	SEDNQTTTI	0.3277	0.5147
Alpha	ORF1ab	T1001I	HLA-A*29:06	SEDNQTTiI	SEDNQTTTI	0.3277	0.5147
Alpha	ORF1ab	T1001I	HLA-A*30:01	SEDNQTTiI	SEDNQTTTI	0.2681	0.401
Alpha	ORF1ab	T1001I	HLA-A*30:02	SEDNQTTiI	SEDNQTTTI	0.259	0.4011
Alpha	ORF1ab	T1001I	HLA-A*30:04	SEDNQTTiI	SEDNQTTTI	0.2158	0.3797
Alpha	ORF1ab	T1001I	HLA-A*31:01	SEDNQTTiI	SEDNQTTTI	0.2244	0.4174
Alpha	ORF1ab	T1001I	HLA-A*31:08	SEDNQTTiI	SEDNQTTTI	0.3306	0.5679
Alpha	ORF1ab	T1001I	HLA-A*32:01	SEDNQTTiI	SEDNQTTTI	0.4325	0.6387
Alpha	ORF1ab	T1001I	HLA-A*32:02	SEDNQTTiI	SEDNQTTTI	0.4264	0.6304
Alpha	ORF1ab	T1001I	HLA-A*32:03	SEDNQTTiI	SEDNQTTTI	0.4351	0.6115
Alpha	ORF1ab	T1001I	HLA-A*33:01	SEDNQTTiI	SEDNQTTTI	0.1998	0.3686
Alpha	ORF1ab	T1001I	HLA-A*33:03	SEDNQTTiI	SEDNQTTTI	0.1343	0.2931
Alpha	ORF1ab	T1001I	HLA-A*34:01	SEDNQTTiI	SEDNQTTTI	0.3129	0.4837
Alpha	ORF1ab	T1001I	HLA-A*34:02	SEDNQTTiI	SEDNQTTTI	0.3191	0.4813
Alpha	ORF1ab	T1001I	HLA-A*36:01	SEDNQTTiI	SEDNQTTTI	0.2917	0.4642
Alpha	ORF1ab	T1001I	HLA-A*43:01	SEDNQTTiI	SEDNQTTTI	0.2673	0.4286
Alpha	ORF1ab	T1001I	HLA-A*66:01	SEDNQTTiI	SEDNQTTTI	0.294	0.4286
Alpha	ORF1ab	T1001I	HLA-A*68:01	SEDNQTTiI	SEDNQTTTI	0.2634	0.3728
Alpha	ORF1ab	T1001I	HLA-A*68:02	SEDNQTTiI	SEDNQTTTI	0.3534	0.5421
Alpha	ORF1ab	T1001I	HLA-A*68:03	SEDNQTTiI	SEDNQTTTI	0.2347	0.3914
Alpha	ORF1ab	T1001I	HLA-A*68:05	SEDNQTTiI	SEDNQTTTI	0.3013	0.4641
Alpha	ORF1ab	T1001I	HLA-A*68:30	SEDNQTTiI	SEDNQTTTI	0.39399999999999996	0.5812
Alpha	ORF1ab	T1001I	HLA-A*69:01	SEDNQTTiI	SEDNQTTTI	0.3931	0.5609
Alpha	ORF1ab	T1001I	HLA-A*74:01	SEDNQTTiI	SEDNQTTTI	0.3375	0.5109
Alpha	ORF1ab	T1001I	HLA-A*80:01	SEDNQTTiI	SEDNQTTTI	0.2265	0.4821
Alpha	ORF1ab	T1001I	HLA-B*07:02	SEDNQTTiI	SEDNQTTTI	0.2246	0.4472
Alpha	ORF1ab	T1001I	HLA-B*07:05	SEDNQTTiI	SEDNQTTTI	0.2652	0.4573
Alpha	ORF1ab	T1001I	HLA-B*08:01	SEDNQTTiI	SEDNQTTTI	0.298	0.6267
Alpha	ORF1ab	T1001I	HLA-B*13:01	SEDNQTTiI	SEDNQTTTI	0.563	0.5151
Alpha	ORF1ab	T1001I	HLA-B*13:02	SEDNQTTiI	SEDNQTTTI	0.5509	0.4859
Alpha	ORF1ab	T1001I	HLA-B*14:01	SEDNQTTiI	SEDNQTTTI	0.47700000000000004	0.6016
Alpha	ORF1ab	T1001I	HLA-B*14:02	SEDNQTTiI	SEDNQTTTI	0.5011	0.6064
Alpha	ORF1ab	T1001I	HLA-B*15:01	SEDNQTTiI	SEDNQTTTI	0.4094	0.5272
Alpha	ORF1ab	T1001I	HLA-B*15:02	SEDNQTTiI	SEDNQTTTI	0.4399	0.5594
Alpha	ORF1ab	T1001I	HLA-B*15:03	SEDNQTTiI	SEDNQTTTI	0.4495	0.6164
Alpha	ORF1ab	T1001I	HLA-B*15:04	SEDNQTTiI	SEDNQTTTI	0.3604	0.4823
Alpha	ORF1ab	T1001I	HLA-B*15:05	SEDNQTTiI	SEDNQTTTI	0.406	0.5531
Alpha	ORF1ab	T1001I	HLA-B*15:08	SEDNQTTiI	SEDNQTTTI	0.3905	0.5041
Alpha	ORF1ab	T1001I	HLA-B*15:10	SEDNQTTiI	SEDNQTTTI	0.3915	0.5713
Alpha	ORF1ab	T1001I	HLA-B*15:11	SEDNQTTiI	SEDNQTTTI	0.3913	0.5444
Alpha	ORF1ab	T1001I	HLA-B*15:12	SEDNQTTiI	SEDNQTTTI	0.3871	0.4899
Alpha	ORF1ab	T1001I	HLA-B*15:13	SEDNQTTiI	SEDNQTTTI	0.4982	0.6029
Alpha	ORF1ab	T1001I	HLA-B*15:16	SEDNQTTiI	SEDNQTTTI	0.4305	0.5412
Alpha	ORF1ab	T1001I	HLA-B*15:17	SEDNQTTiI	SEDNQTTTI	0.3953	0.5724
Alpha	ORF1ab	T1001I	HLA-B*15:18	SEDNQTTiI	SEDNQTTTI	0.3974	0.5715
Alpha	ORF1ab	T1001I	HLA-B*15:21	SEDNQTTiI	SEDNQTTTI	0.43	0.5559
Alpha	ORF1ab	T1001I	HLA-B*15:25	SEDNQTTiI	SEDNQTTTI	0.4243	0.5554
Alpha	ORF1ab	T1001I	HLA-B*15:27	SEDNQTTiI	SEDNQTTTI	0.4067	0.5651
Alpha	ORF1ab	T1001I	HLA-B*18:01	SEDNQTTiI	SEDNQTTTI	0.3498	0.4445
Alpha	ORF1ab	T1001I	HLA-B*18:02	SEDNQTTiI	SEDNQTTTI	0.3033	0.3842
Alpha	ORF1ab	T1001I	HLA-B*27:02	SEDNQTTiI	SEDNQTTTI	0.2346	0.4291
Alpha	ORF1ab	T1001I	HLA-B*27:03	SEDNQTTiI	SEDNQTTTI	0.1549	0.3707
Alpha	ORF1ab	T1001I	HLA-B*27:04	SEDNQTTiI	SEDNQTTTI	0.2474	0.4749
Alpha	ORF1ab	T1001I	HLA-B*27:05	SEDNQTTiI	SEDNQTTTI	0.1615	0.3799
Alpha	ORF1ab	T1001I	HLA-B*27:06	SEDNQTTiI	SEDNQTTTI	0.2605	0.473
Alpha	ORF1ab	T1001I	HLA-B*27:07	SEDNQTTiI	SEDNQTTTI	0.20199999999999999	0.4312
Alpha	ORF1ab	T1001I	HLA-B*35:01	SEDNQTTiI	SEDNQTTTI	0.4093	0.5233
Alpha	ORF1ab	T1001I	HLA-B*35:02	SEDNQTTiI	SEDNQTTTI	0.4056	0.536
Alpha	ORF1ab	T1001I	HLA-B*35:03	SEDNQTTiI	SEDNQTTTI	0.3946	0.5355
Alpha	ORF1ab	T1001I	HLA-B*35:04	SEDNQTTiI	SEDNQTTTI	0.4051	0.5379
Alpha	ORF1ab	T1001I	HLA-B*35:05	SEDNQTTiI	SEDNQTTTI	0.3341	0.4658
Alpha	ORF1ab	T1001I	HLA-B*35:08	SEDNQTTiI	SEDNQTTTI	0.3773	0.5151
Alpha	ORF1ab	T1001I	HLA-B*35:12	SEDNQTTiI	SEDNQTTTI	0.3824	0.5381
Alpha	ORF1ab	T1001I	HLA-B*35:17	SEDNQTTiI	SEDNQTTTI	0.314	0.4609
Alpha	ORF1ab	T1001I	HLA-B*35:20	SEDNQTTiI	SEDNQTTTI	0.479	0.6168
Alpha	ORF1ab	T1001I	HLA-B*35:30	SEDNQTTiI	SEDNQTTTI	0.3437	0.4714
Alpha	ORF1ab	T1001I	HLA-B*35:31	SEDNQTTiI	SEDNQTTTI	0.3353	0.5358
Alpha	ORF1ab	T1001I	HLA-B*35:43	SEDNQTTiI	SEDNQTTTI	0.3702	0.4955
Alpha	ORF1ab	T1001I	HLA-B*37:01	SEDNQTTiI	SEDNQTTTI	0.405	0.4857
Alpha	ORF1ab	T1001I	HLA-B*38:01	SEDNQTTiI	SEDNQTTTI	0.4708	0.5477
Alpha	ORF1ab	T1001I	HLA-B*38:02	SEDNQTTiI	SEDNQTTTI	0.455	0.5813
Alpha	ORF1ab	T1001I	HLA-B*39:01	SEDNQTTiI	SEDNQTTTI	0.4433	0.6005
Alpha	ORF1ab	T1001I	HLA-B*39:02	SEDNQTTiI	SEDNQTTTI	0.5133	0.6614
Alpha	ORF1ab	T1001I	HLA-B*39:05	SEDNQTTiI	SEDNQTTTI	0.4738	0.6002
Alpha	ORF1ab	T1001I	HLA-B*39:06	SEDNQTTiI	SEDNQTTTI	0.4276	0.5458
Alpha	ORF1ab	T1001I	HLA-B*39:08	SEDNQTTiI	SEDNQTTTI	0.5804	0.6829999999999999
Alpha	ORF1ab	T1001I	HLA-B*39:09	SEDNQTTiI	SEDNQTTTI	0.469	0.562
Alpha	ORF1ab	T1001I	HLA-B*39:10	SEDNQTTiI	SEDNQTTTI	0.4615	0.591
Alpha	ORF1ab	T1001I	HLA-B*39:11	SEDNQTTiI	SEDNQTTTI	0.4858	0.5772
Alpha	ORF1ab	T1001I	HLA-B*40:01	SEDNQTTiI	SEDNQTTTI	0.6131	0.7290000000000001
Alpha	ORF1ab	T1001I	HLA-B*40:02	SEDNQTTiI	SEDNQTTTI	0.475	0.685
Alpha	ORF1ab	T1001I	HLA-B*40:03	SEDNQTTiI	SEDNQTTTI	0.4299	0.6319
Alpha	ORF1ab	T1001I	HLA-B*40:04	SEDNQTTiI	SEDNQTTTI	0.4965	0.6733
Alpha	ORF1ab	T1001I	HLA-B*40:05	SEDNQTTiI	SEDNQTTTI	0.5461	0.7088
Alpha	ORF1ab	T1001I	HLA-B*40:06	SEDNQTTiI	SEDNQTTTI	0.5052	0.6042
Alpha	ORF1ab	T1001I	HLA-B*40:08	SEDNQTTiI	SEDNQTTTI	0.4372	0.6319
Alpha	ORF1ab	T1001I	HLA-B*40:10	SEDNQTTiI	SEDNQTTTI	0.5920000000000001	0.7263
Alpha	ORF1ab	T1001I	HLA-B*41:01	SEDNQTTiI	SEDNQTTTI	0.4843	0.583
Alpha	ORF1ab	T1001I	HLA-B*41:02	SEDNQTTiI	SEDNQTTTI	0.5143	0.6535
Alpha	ORF1ab	T1001I	HLA-B*42:01	SEDNQTTiI	SEDNQTTTI	0.2719	0.5035
Alpha	ORF1ab	T1001I	HLA-B*42:02	SEDNQTTiI	SEDNQTTTI	0.26899999999999996	0.4758
Alpha	ORF1ab	T1001I	HLA-B*44:02	SEDNQTTiI	SEDNQTTTI	0.5634	0.792
Alpha	ORF1ab	T1001I	HLA-B*44:03	SEDNQTTiI	SEDNQTTTI	0.5692	0.8301
Alpha	ORF1ab	T1001I	HLA-B*44:06	SEDNQTTiI	SEDNQTTTI	0.4691	0.5991
Alpha	ORF1ab	T1001I	HLA-B*45:01	SEDNQTTiI	SEDNQTTTI	0.5089	0.638
Alpha	ORF1ab	T1001I	HLA-B*46:01	SEDNQTTiI	SEDNQTTTI	0.1528	0.322
Alpha	ORF1ab	T1001I	HLA-B*47:01	SEDNQTTiI	SEDNQTTTI	0.4678	0.6469
Alpha	ORF1ab	T1001I	HLA-B*48:01	SEDNQTTiI	SEDNQTTTI	0.3526	0.5195
Alpha	ORF1ab	T1001I	HLA-B*48:03	SEDNQTTiI	SEDNQTTTI	0.5085	0.6504
Alpha	ORF1ab	T1001I	HLA-B*48:04	SEDNQTTiI	SEDNQTTTI	0.3488	0.5294
Alpha	ORF1ab	T1001I	HLA-B*49:01	SEDNQTTiI	SEDNQTTTI	0.6675	0.7391
Alpha	ORF1ab	T1001I	HLA-B*50:01	SEDNQTTiI	SEDNQTTTI	0.5334	0.6679
Alpha	ORF1ab	T1001I	HLA-B*51:01	SEDNQTTiI	SEDNQTTTI	0.3707	0.4826
Alpha	ORF1ab	T1001I	HLA-B*51:02	SEDNQTTiI	SEDNQTTTI	0.4037	0.5078
Alpha	ORF1ab	T1001I	HLA-B*51:06	SEDNQTTiI	SEDNQTTTI	0.4622	0.569
Alpha	ORF1ab	T1001I	HLA-B*51:07	SEDNQTTiI	SEDNQTTTI	0.457	0.5513
Alpha	ORF1ab	T1001I	HLA-B*51:08	SEDNQTTiI	SEDNQTTTI	0.3658	0.4757
Alpha	ORF1ab	T1001I	HLA-B*51:10	SEDNQTTiI	SEDNQTTTI	0.4203	0.5544
Alpha	ORF1ab	T1001I	HLA-B*52:01	SEDNQTTiI	SEDNQTTTI	0.5851	0.6098
Alpha	ORF1ab	T1001I	HLA-B*53:01	SEDNQTTiI	SEDNQTTTI	0.5435	0.6607
Alpha	ORF1ab	T1001I	HLA-B*54:01	SEDNQTTiI	SEDNQTTTI	0.1698	0.2166
Alpha	ORF1ab	T1001I	HLA-B*55:01	SEDNQTTiI	SEDNQTTTI	0.2617	0.3912
Alpha	ORF1ab	T1001I	HLA-B*55:02	SEDNQTTiI	SEDNQTTTI	0.3074	0.3625
Alpha	ORF1ab	T1001I	HLA-B*56:01	SEDNQTTiI	SEDNQTTTI	0.2307	0.3028
Alpha	ORF1ab	T1001I	HLA-B*56:02	SEDNQTTiI	SEDNQTTTI	0.2871	0.3425
Alpha	ORF1ab	T1001I	HLA-B*56:03	SEDNQTTiI	SEDNQTTTI	0.3043	0.4703
Alpha	ORF1ab	T1001I	HLA-B*56:04	SEDNQTTiI	SEDNQTTTI	0.2787	0.3474
Alpha	ORF1ab	T1001I	HLA-B*57:01	SEDNQTTiI	SEDNQTTTI	0.3282	0.4881
Alpha	ORF1ab	T1001I	HLA-B*57:02	SEDNQTTiI	SEDNQTTTI	0.3592	0.4664
Alpha	ORF1ab	T1001I	HLA-B*57:03	SEDNQTTiI	SEDNQTTTI	0.3719	0.4854
Alpha	ORF1ab	T1001I	HLA-B*58:01	SEDNQTTiI	SEDNQTTTI	0.4043	0.5041
Alpha	ORF1ab	T1001I	HLA-B*58:02	SEDNQTTiI	SEDNQTTTI	0.3751	0.4791
Alpha	ORF1ab	T1001I	HLA-B*67:01	SEDNQTTiI	SEDNQTTTI	0.3339	0.4728
Alpha	ORF1ab	T1001I	HLA-B*81:01	SEDNQTTiI	SEDNQTTTI	0.2674	0.4021
Alpha	ORF1ab	T1001I	HLA-A*01:01	EDNQTTiIQ	EDNQTTTIQ	0.0922	0.0905
Alpha	ORF1ab	T1001I	HLA-A*01:02	EDNQTTiIQ	EDNQTTTIQ	0.0808	0.08800000000000001
Alpha	ORF1ab	T1001I	HLA-A*01:03	EDNQTTiIQ	EDNQTTTIQ	0.1069	0.1442
Alpha	ORF1ab	T1001I	HLA-A*02:01	EDNQTTiIQ	EDNQTTTIQ	0.1023	0.0772
Alpha	ORF1ab	T1001I	HLA-A*02:02	EDNQTTiIQ	EDNQTTTIQ	0.1716	0.0924
Alpha	ORF1ab	T1001I	HLA-A*02:03	EDNQTTiIQ	EDNQTTTIQ	0.2126	0.1397
Alpha	ORF1ab	T1001I	HLA-A*02:04	EDNQTTiIQ	EDNQTTTIQ	0.1045	0.0639
Alpha	ORF1ab	T1001I	HLA-A*02:05	EDNQTTiIQ	EDNQTTTIQ	0.1343	0.1085
Alpha	ORF1ab	T1001I	HLA-A*02:06	EDNQTTiIQ	EDNQTTTIQ	0.1138	0.1145
Alpha	ORF1ab	T1001I	HLA-A*02:07	EDNQTTiIQ	EDNQTTTIQ	0.1013	0.106
Alpha	ORF1ab	T1001I	HLA-A*02:11	EDNQTTiIQ	EDNQTTTIQ	0.0159	0.0
Alpha	ORF1ab	T1001I	HLA-A*02:13	EDNQTTiIQ	EDNQTTTIQ	0.1247	0.0444
Alpha	ORF1ab	T1001I	HLA-A*02:16	EDNQTTiIQ	EDNQTTTIQ	0.0357	0.0191
Alpha	ORF1ab	T1001I	HLA-A*02:20	EDNQTTiIQ	EDNQTTTIQ	0.1678	0.1221
Alpha	ORF1ab	T1001I	HLA-A*02:22	EDNQTTiIQ	EDNQTTTIQ	0.185	0.1564
Alpha	ORF1ab	T1001I	HLA-A*03:01	EDNQTTiIQ	EDNQTTTIQ	0.1408	0.0089
Alpha	ORF1ab	T1001I	HLA-A*03:02	EDNQTTiIQ	EDNQTTTIQ	0.0924	0.0031
Alpha	ORF1ab	T1001I	HLA-A*11:01	EDNQTTiIQ	EDNQTTTIQ	0.0746	0.063
Alpha	ORF1ab	T1001I	HLA-A*11:02	EDNQTTiIQ	EDNQTTTIQ	0.0746	0.063
Alpha	ORF1ab	T1001I	HLA-A*11:04	EDNQTTiIQ	EDNQTTTIQ	0.08199999999999999	0.0575
Alpha	ORF1ab	T1001I	HLA-A*23:01	EDNQTTiIQ	EDNQTTTIQ	0.0164	0.21
Alpha	ORF1ab	T1001I	HLA-A*24:02	EDNQTTiIQ	EDNQTTTIQ	0.0673	0.0726
Alpha	ORF1ab	T1001I	HLA-A*24:03	EDNQTTiIQ	EDNQTTTIQ	0.099	0.1126
Alpha	ORF1ab	T1001I	HLA-A*24:07	EDNQTTiIQ	EDNQTTTIQ	0.0968	0.0829
Alpha	ORF1ab	T1001I	HLA-A*24:10	EDNQTTiIQ	EDNQTTTIQ	0.1008	0.1151
Alpha	ORF1ab	T1001I	HLA-A*24:14	EDNQTTiIQ	EDNQTTTIQ	0.1092	0.1185
Alpha	ORF1ab	T1001I	HLA-A*24:17	EDNQTTiIQ	EDNQTTTIQ	0.0617	0.0653
Alpha	ORF1ab	T1001I	HLA-A*24:23	EDNQTTiIQ	EDNQTTTIQ	0.1	0.1122
Alpha	ORF1ab	T1001I	HLA-A*25:01	EDNQTTiIQ	EDNQTTTIQ	0.19	0.2049
Alpha	ORF1ab	T1001I	HLA-A*26:01	EDNQTTiIQ	EDNQTTTIQ	0.1829	0.1782
Alpha	ORF1ab	T1001I	HLA-A*26:03	EDNQTTiIQ	EDNQTTTIQ	0.2136	0.1835
Alpha	ORF1ab	T1001I	HLA-A*29:01	EDNQTTiIQ	EDNQTTTIQ	0.1398	0.1261
Alpha	ORF1ab	T1001I	HLA-A*29:02	EDNQTTiIQ	EDNQTTTIQ	0.1398	0.1261
Alpha	ORF1ab	T1001I	HLA-A*29:06	EDNQTTiIQ	EDNQTTTIQ	0.1398	0.1261
Alpha	ORF1ab	T1001I	HLA-A*30:01	EDNQTTiIQ	EDNQTTTIQ	0.1107	0.0866
Alpha	ORF1ab	T1001I	HLA-A*30:02	EDNQTTiIQ	EDNQTTTIQ	0.1921	0.1784
Alpha	ORF1ab	T1001I	HLA-A*30:04	EDNQTTiIQ	EDNQTTTIQ	0.1873	0.2011
Alpha	ORF1ab	T1001I	HLA-A*31:01	EDNQTTiIQ	EDNQTTTIQ	0.0879	0.0683
Alpha	ORF1ab	T1001I	HLA-A*31:08	EDNQTTiIQ	EDNQTTTIQ	0.1206	0.1929
Alpha	ORF1ab	T1001I	HLA-A*32:01	EDNQTTiIQ	EDNQTTTIQ	0.1399	0.0809
Alpha	ORF1ab	T1001I	HLA-A*32:02	EDNQTTiIQ	EDNQTTTIQ	0.1549	0.0828
Alpha	ORF1ab	T1001I	HLA-A*32:03	EDNQTTiIQ	EDNQTTTIQ	0.1306	0.0981
Alpha	ORF1ab	T1001I	HLA-A*33:01	EDNQTTiIQ	EDNQTTTIQ	0.1949	0.1057
Alpha	ORF1ab	T1001I	HLA-A*33:03	EDNQTTiIQ	EDNQTTTIQ	0.1149	0.1009
Alpha	ORF1ab	T1001I	HLA-A*34:01	EDNQTTiIQ	EDNQTTTIQ	0.1773	0.1572
Alpha	ORF1ab	T1001I	HLA-A*34:02	EDNQTTiIQ	EDNQTTTIQ	0.0973	0.0732
Alpha	ORF1ab	T1001I	HLA-A*36:01	EDNQTTiIQ	EDNQTTTIQ	0.0959	0.095
Alpha	ORF1ab	T1001I	HLA-A*43:01	EDNQTTiIQ	EDNQTTTIQ	0.1856	0.1898
Alpha	ORF1ab	T1001I	HLA-A*66:01	EDNQTTiIQ	EDNQTTTIQ	0.1501	0.1306
Alpha	ORF1ab	T1001I	HLA-A*68:01	EDNQTTiIQ	EDNQTTTIQ	0.0845	0.0856
Alpha	ORF1ab	T1001I	HLA-A*68:02	EDNQTTiIQ	EDNQTTTIQ	0.2059	0.1544
Alpha	ORF1ab	T1001I	HLA-A*68:03	EDNQTTiIQ	EDNQTTTIQ	0.1246	0.1251
Alpha	ORF1ab	T1001I	HLA-A*68:05	EDNQTTiIQ	EDNQTTTIQ	0.1826	0.1628
Alpha	ORF1ab	T1001I	HLA-A*68:30	EDNQTTiIQ	EDNQTTTIQ	0.0786	0.0714
Alpha	ORF1ab	T1001I	HLA-A*69:01	EDNQTTiIQ	EDNQTTTIQ	0.1057	0.1024
Alpha	ORF1ab	T1001I	HLA-A*74:01	EDNQTTiIQ	EDNQTTTIQ	0.11199999999999999	0.0534
Alpha	ORF1ab	T1001I	HLA-A*80:01	EDNQTTiIQ	EDNQTTTIQ	0.1268	0.1107
Alpha	ORF1ab	T1001I	HLA-B*07:02	EDNQTTiIQ	EDNQTTTIQ	0.1358	0.2191
Alpha	ORF1ab	T1001I	HLA-B*07:05	EDNQTTiIQ	EDNQTTTIQ	0.0522	0.1107
Alpha	ORF1ab	T1001I	HLA-B*08:01	EDNQTTiIQ	EDNQTTTIQ	0.1493	0.1596
Alpha	ORF1ab	T1001I	HLA-B*13:01	EDNQTTiIQ	EDNQTTTIQ	0.2801	0.2452
Alpha	ORF1ab	T1001I	HLA-B*13:02	EDNQTTiIQ	EDNQTTTIQ	0.2154	0.1823
Alpha	ORF1ab	T1001I	HLA-B*14:01	EDNQTTiIQ	EDNQTTTIQ	0.2648	0.2406
Alpha	ORF1ab	T1001I	HLA-B*14:02	EDNQTTiIQ	EDNQTTTIQ	0.2862	0.2727
Alpha	ORF1ab	T1001I	HLA-B*15:01	EDNQTTiIQ	EDNQTTTIQ	0.2858	0.2543
Alpha	ORF1ab	T1001I	HLA-B*15:02	EDNQTTiIQ	EDNQTTTIQ	0.3601	0.301
Alpha	ORF1ab	T1001I	HLA-B*15:03	EDNQTTiIQ	EDNQTTTIQ	0.3137	0.2366
Alpha	ORF1ab	T1001I	HLA-B*15:04	EDNQTTiIQ	EDNQTTTIQ	0.2123	0.1625
Alpha	ORF1ab	T1001I	HLA-B*15:05	EDNQTTiIQ	EDNQTTTIQ	0.2388	0.1964
Alpha	ORF1ab	T1001I	HLA-B*15:08	EDNQTTiIQ	EDNQTTTIQ	0.2767	0.2507
Alpha	ORF1ab	T1001I	HLA-B*15:10	EDNQTTiIQ	EDNQTTTIQ	0.3332	0.2837
Alpha	ORF1ab	T1001I	HLA-B*15:11	EDNQTTiIQ	EDNQTTTIQ	0.3	0.2401
Alpha	ORF1ab	T1001I	HLA-B*15:12	EDNQTTiIQ	EDNQTTTIQ	0.2829	0.2598
Alpha	ORF1ab	T1001I	HLA-B*15:13	EDNQTTiIQ	EDNQTTTIQ	0.3907	0.2842
Alpha	ORF1ab	T1001I	HLA-B*15:16	EDNQTTiIQ	EDNQTTTIQ	0.2781	0.284
Alpha	ORF1ab	T1001I	HLA-B*15:17	EDNQTTiIQ	EDNQTTTIQ	0.2538	0.2199
Alpha	ORF1ab	T1001I	HLA-B*15:18	EDNQTTiIQ	EDNQTTTIQ	0.3363	0.3049
Alpha	ORF1ab	T1001I	HLA-B*15:21	EDNQTTiIQ	EDNQTTTIQ	0.3269	0.2479
Alpha	ORF1ab	T1001I	HLA-B*15:25	EDNQTTiIQ	EDNQTTTIQ	0.2865	0.2152
Alpha	ORF1ab	T1001I	HLA-B*15:27	EDNQTTiIQ	EDNQTTTIQ	0.3073	0.265
Alpha	ORF1ab	T1001I	HLA-B*18:01	EDNQTTiIQ	EDNQTTTIQ	0.2252	0.1898
Alpha	ORF1ab	T1001I	HLA-B*18:02	EDNQTTiIQ	EDNQTTTIQ	0.1091	0.0883
Alpha	ORF1ab	T1001I	HLA-B*27:02	EDNQTTiIQ	EDNQTTTIQ	0.0795	0.1297
Alpha	ORF1ab	T1001I	HLA-B*27:03	EDNQTTiIQ	EDNQTTTIQ	0.0538	0.0103
Alpha	ORF1ab	T1001I	HLA-B*27:04	EDNQTTiIQ	EDNQTTTIQ	0.069	0.0749
Alpha	ORF1ab	T1001I	HLA-B*27:05	EDNQTTiIQ	EDNQTTTIQ	0.0538	0.0103
Alpha	ORF1ab	T1001I	HLA-B*27:06	EDNQTTiIQ	EDNQTTTIQ	0.0609	0.0861
Alpha	ORF1ab	T1001I	HLA-B*27:07	EDNQTTiIQ	EDNQTTTIQ	0.0097	0.0144
Alpha	ORF1ab	T1001I	HLA-B*35:01	EDNQTTiIQ	EDNQTTTIQ	0.2629	0.2626
Alpha	ORF1ab	T1001I	HLA-B*35:02	EDNQTTiIQ	EDNQTTTIQ	0.2562	0.218
Alpha	ORF1ab	T1001I	HLA-B*35:03	EDNQTTiIQ	EDNQTTTIQ	0.2515	0.1793
Alpha	ORF1ab	T1001I	HLA-B*35:04	EDNQTTiIQ	EDNQTTTIQ	0.2565	0.2187
Alpha	ORF1ab	T1001I	HLA-B*35:05	EDNQTTiIQ	EDNQTTTIQ	0.1682	0.2064
Alpha	ORF1ab	T1001I	HLA-B*35:08	EDNQTTiIQ	EDNQTTTIQ	0.1991	0.1892
Alpha	ORF1ab	T1001I	HLA-B*35:12	EDNQTTiIQ	EDNQTTTIQ	0.2464	0.1961
Alpha	ORF1ab	T1001I	HLA-B*35:17	EDNQTTiIQ	EDNQTTTIQ	0.1895	0.1987
Alpha	ORF1ab	T1001I	HLA-B*35:20	EDNQTTiIQ	EDNQTTTIQ	0.3398	0.3023
Alpha	ORF1ab	T1001I	HLA-B*35:30	EDNQTTiIQ	EDNQTTTIQ	0.1866	0.2072
Alpha	ORF1ab	T1001I	HLA-B*35:31	EDNQTTiIQ	EDNQTTTIQ	0.1255	0.1586
Alpha	ORF1ab	T1001I	HLA-B*35:43	EDNQTTiIQ	EDNQTTTIQ	0.2194	0.2025
Alpha	ORF1ab	T1001I	HLA-B*37:01	EDNQTTiIQ	EDNQTTTIQ	0.1977	0.16399999999999998
Alpha	ORF1ab	T1001I	HLA-B*38:01	EDNQTTiIQ	EDNQTTTIQ	0.2028	0.2231
Alpha	ORF1ab	T1001I	HLA-B*38:02	EDNQTTiIQ	EDNQTTTIQ	0.2695	0.2455
Alpha	ORF1ab	T1001I	HLA-B*39:01	EDNQTTiIQ	EDNQTTTIQ	0.2142	0.2088
Alpha	ORF1ab	T1001I	HLA-B*39:02	EDNQTTiIQ	EDNQTTTIQ	0.2271	0.2215
Alpha	ORF1ab	T1001I	HLA-B*39:05	EDNQTTiIQ	EDNQTTTIQ	0.2407	0.2452
Alpha	ORF1ab	T1001I	HLA-B*39:06	EDNQTTiIQ	EDNQTTTIQ	0.1937	0.1905
Alpha	ORF1ab	T1001I	HLA-B*39:08	EDNQTTiIQ	EDNQTTTIQ	0.3144	0.3232
Alpha	ORF1ab	T1001I	HLA-B*39:09	EDNQTTiIQ	EDNQTTTIQ	0.2335	0.1853
Alpha	ORF1ab	T1001I	HLA-B*39:10	EDNQTTiIQ	EDNQTTTIQ	0.183	0.1856
Alpha	ORF1ab	T1001I	HLA-B*39:11	EDNQTTiIQ	EDNQTTTIQ	0.2264	0.2527
Alpha	ORF1ab	T1001I	HLA-B*40:01	EDNQTTiIQ	EDNQTTTIQ	0.2357	0.1702
Alpha	ORF1ab	T1001I	HLA-B*40:02	EDNQTTiIQ	EDNQTTTIQ	0.2343	0.2646
Alpha	ORF1ab	T1001I	HLA-B*40:03	EDNQTTiIQ	EDNQTTTIQ	0.24	0.2187
Alpha	ORF1ab	T1001I	HLA-B*40:04	EDNQTTiIQ	EDNQTTTIQ	0.1898	0.1798
Alpha	ORF1ab	T1001I	HLA-B*40:05	EDNQTTiIQ	EDNQTTTIQ	0.2905	0.2957
Alpha	ORF1ab	T1001I	HLA-B*40:06	EDNQTTiIQ	EDNQTTTIQ	0.1557	0.1558
Alpha	ORF1ab	T1001I	HLA-B*40:08	EDNQTTiIQ	EDNQTTTIQ	0.2482	0.28300000000000003
Alpha	ORF1ab	T1001I	HLA-B*40:10	EDNQTTiIQ	EDNQTTTIQ	0.2622	0.2133
Alpha	ORF1ab	T1001I	HLA-B*41:01	EDNQTTiIQ	EDNQTTTIQ	0.2181	0.13699999999999998
Alpha	ORF1ab	T1001I	HLA-B*41:02	EDNQTTiIQ	EDNQTTTIQ	0.1729	0.1705
Alpha	ORF1ab	T1001I	HLA-B*42:01	EDNQTTiIQ	EDNQTTTIQ	0.1119	0.1562
Alpha	ORF1ab	T1001I	HLA-B*42:02	EDNQTTiIQ	EDNQTTTIQ	0.1253	0.1791
Alpha	ORF1ab	T1001I	HLA-B*44:02	EDNQTTiIQ	EDNQTTTIQ	0.4724	0.3902
Alpha	ORF1ab	T1001I	HLA-B*44:03	EDNQTTiIQ	EDNQTTTIQ	0.4899	0.3539
Alpha	ORF1ab	T1001I	HLA-B*44:06	EDNQTTiIQ	EDNQTTTIQ	0.3175	0.1878
Alpha	ORF1ab	T1001I	HLA-B*45:01	EDNQTTiIQ	EDNQTTTIQ	0.2776	0.1297
Alpha	ORF1ab	T1001I	HLA-B*46:01	EDNQTTiIQ	EDNQTTTIQ	0.0	0.2262
Alpha	ORF1ab	T1001I	HLA-B*47:01	EDNQTTiIQ	EDNQTTTIQ	0.342	0.2069
Alpha	ORF1ab	T1001I	HLA-B*48:01	EDNQTTiIQ	EDNQTTTIQ	0.2556	0.1783
Alpha	ORF1ab	T1001I	HLA-B*48:03	EDNQTTiIQ	EDNQTTTIQ	0.3439	0.2385
Alpha	ORF1ab	T1001I	HLA-B*48:04	EDNQTTiIQ	EDNQTTTIQ	0.2503	0.1935
Alpha	ORF1ab	T1001I	HLA-B*49:01	EDNQTTiIQ	EDNQTTTIQ	0.2548	0.2043
Alpha	ORF1ab	T1001I	HLA-B*50:01	EDNQTTiIQ	EDNQTTTIQ	0.2151	0.1897
Alpha	ORF1ab	T1001I	HLA-B*51:01	EDNQTTiIQ	EDNQTTTIQ	0.0441	0.0291
Alpha	ORF1ab	T1001I	HLA-B*51:02	EDNQTTiIQ	EDNQTTTIQ	0.0855	0.0815
Alpha	ORF1ab	T1001I	HLA-B*51:06	EDNQTTiIQ	EDNQTTTIQ	0.1551	0.1156
Alpha	ORF1ab	T1001I	HLA-B*51:07	EDNQTTiIQ	EDNQTTTIQ	0.0631	0.042
Alpha	ORF1ab	T1001I	HLA-B*51:08	EDNQTTiIQ	EDNQTTTIQ	0.0698	0.0183
Alpha	ORF1ab	T1001I	HLA-B*51:10	EDNQTTiIQ	EDNQTTTIQ	0.0821	0.0759
Alpha	ORF1ab	T1001I	HLA-B*52:01	EDNQTTiIQ	EDNQTTTIQ	0.1039	0.0483
Alpha	ORF1ab	T1001I	HLA-B*53:01	EDNQTTiIQ	EDNQTTTIQ	0.2694	0.2638
Alpha	ORF1ab	T1001I	HLA-B*54:01	EDNQTTiIQ	EDNQTTTIQ	0.0144	0.0555
Alpha	ORF1ab	T1001I	HLA-B*55:01	EDNQTTiIQ	EDNQTTTIQ	0.095	0.0992
Alpha	ORF1ab	T1001I	HLA-B*55:02	EDNQTTiIQ	EDNQTTTIQ	0.0737	0.057999999999999996
Alpha	ORF1ab	T1001I	HLA-B*56:01	EDNQTTiIQ	EDNQTTTIQ	0.064	0.0314
Alpha	ORF1ab	T1001I	HLA-B*56:02	EDNQTTiIQ	EDNQTTTIQ	0.1747	0.1739
Alpha	ORF1ab	T1001I	HLA-B*56:03	EDNQTTiIQ	EDNQTTTIQ	0.2159	0.1941
Alpha	ORF1ab	T1001I	HLA-B*56:04	EDNQTTiIQ	EDNQTTTIQ	0.1729	0.1704
Alpha	ORF1ab	T1001I	HLA-B*57:01	EDNQTTiIQ	EDNQTTTIQ	0.1598	0.1405
Alpha	ORF1ab	T1001I	HLA-B*57:02	EDNQTTiIQ	EDNQTTTIQ	0.1016	0.1004
Alpha	ORF1ab	T1001I	HLA-B*57:03	EDNQTTiIQ	EDNQTTTIQ	0.1221	0.1092
Alpha	ORF1ab	T1001I	HLA-B*58:01	EDNQTTiIQ	EDNQTTTIQ	0.1958	0.2719
Alpha	ORF1ab	T1001I	HLA-B*58:02	EDNQTTiIQ	EDNQTTTIQ	0.1172	0.1492
Alpha	ORF1ab	T1001I	HLA-B*67:01	EDNQTTiIQ	EDNQTTTIQ	0.0386	0.061
Alpha	ORF1ab	T1001I	HLA-B*81:01	EDNQTTiIQ	EDNQTTTIQ	0.0683	0.0926
Alpha	ORF1ab	T1001I	HLA-A*01:01	DNQTTiIQT	DNQTTTIQT	0.0729	0.0565
Alpha	ORF1ab	T1001I	HLA-A*01:02	DNQTTiIQT	DNQTTTIQT	0.1133	0.0859
Alpha	ORF1ab	T1001I	HLA-A*01:03	DNQTTiIQT	DNQTTTIQT	0.1614	0.1707
Alpha	ORF1ab	T1001I	HLA-A*02:01	DNQTTiIQT	DNQTTTIQT	0.0662	0.0814
Alpha	ORF1ab	T1001I	HLA-A*02:02	DNQTTiIQT	DNQTTTIQT	0.1626	0.1417
Alpha	ORF1ab	T1001I	HLA-A*02:03	DNQTTiIQT	DNQTTTIQT	0.1864	0.1681
Alpha	ORF1ab	T1001I	HLA-A*02:04	DNQTTiIQT	DNQTTTIQT	0.0525	0.0587
Alpha	ORF1ab	T1001I	HLA-A*02:05	DNQTTiIQT	DNQTTTIQT	0.1152	0.1203
Alpha	ORF1ab	T1001I	HLA-A*02:06	DNQTTiIQT	DNQTTTIQT	0.0457	0.0862
Alpha	ORF1ab	T1001I	HLA-A*02:07	DNQTTiIQT	DNQTTTIQT	0.2129	0.1579
Alpha	ORF1ab	T1001I	HLA-A*02:11	DNQTTiIQT	DNQTTTIQT	0.0379	0.0438
Alpha	ORF1ab	T1001I	HLA-A*02:13	DNQTTiIQT	DNQTTTIQT	0.1686	0.1489
Alpha	ORF1ab	T1001I	HLA-A*02:16	DNQTTiIQT	DNQTTTIQT	0.037000000000000005	0.0815
Alpha	ORF1ab	T1001I	HLA-A*02:20	DNQTTiIQT	DNQTTTIQT	0.2114	0.2222
Alpha	ORF1ab	T1001I	HLA-A*02:22	DNQTTiIQT	DNQTTTIQT	0.1742	0.1561
Alpha	ORF1ab	T1001I	HLA-A*03:01	DNQTTiIQT	DNQTTTIQT	0.1616	0.1496
Alpha	ORF1ab	T1001I	HLA-A*03:02	DNQTTiIQT	DNQTTTIQT	0.111	0.0978
Alpha	ORF1ab	T1001I	HLA-A*11:01	DNQTTiIQT	DNQTTTIQT	0.0587	0.0764
Alpha	ORF1ab	T1001I	HLA-A*11:02	DNQTTiIQT	DNQTTTIQT	0.0587	0.0764
Alpha	ORF1ab	T1001I	HLA-A*11:04	DNQTTiIQT	DNQTTTIQT	0.085	0.0824
Alpha	ORF1ab	T1001I	HLA-A*23:01	DNQTTiIQT	DNQTTTIQT	0.0562	0.0751
Alpha	ORF1ab	T1001I	HLA-A*24:02	DNQTTiIQT	DNQTTTIQT	0.1354	0.1255
Alpha	ORF1ab	T1001I	HLA-A*24:03	DNQTTiIQT	DNQTTTIQT	0.1544	0.1586
Alpha	ORF1ab	T1001I	HLA-A*24:07	DNQTTiIQT	DNQTTTIQT	0.14	0.1249
Alpha	ORF1ab	T1001I	HLA-A*24:10	DNQTTiIQT	DNQTTTIQT	0.1548	0.1518
Alpha	ORF1ab	T1001I	HLA-A*24:14	DNQTTiIQT	DNQTTTIQT	0.2213	0.2076
Alpha	ORF1ab	T1001I	HLA-A*24:17	DNQTTiIQT	DNQTTTIQT	0.1086	0.1225
Alpha	ORF1ab	T1001I	HLA-A*24:23	DNQTTiIQT	DNQTTTIQT	0.1584	0.153
Alpha	ORF1ab	T1001I	HLA-A*25:01	DNQTTiIQT	DNQTTTIQT	0.2507	0.2327
Alpha	ORF1ab	T1001I	HLA-A*26:01	DNQTTiIQT	DNQTTTIQT	0.1625	0.1709
Alpha	ORF1ab	T1001I	HLA-A*26:03	DNQTTiIQT	DNQTTTIQT	0.2036	0.1858
Alpha	ORF1ab	T1001I	HLA-A*29:01	DNQTTiIQT	DNQTTTIQT	0.215	0.2334
Alpha	ORF1ab	T1001I	HLA-A*29:02	DNQTTiIQT	DNQTTTIQT	0.215	0.2334
Alpha	ORF1ab	T1001I	HLA-A*29:06	DNQTTiIQT	DNQTTTIQT	0.215	0.2334
Alpha	ORF1ab	T1001I	HLA-A*30:01	DNQTTiIQT	DNQTTTIQT	0.1117	0.1664
Alpha	ORF1ab	T1001I	HLA-A*30:02	DNQTTiIQT	DNQTTTIQT	0.1515	0.2121
Alpha	ORF1ab	T1001I	HLA-A*30:04	DNQTTiIQT	DNQTTTIQT	0.1664	0.2075
Alpha	ORF1ab	T1001I	HLA-A*31:01	DNQTTiIQT	DNQTTTIQT	0.0847	0.1301
Alpha	ORF1ab	T1001I	HLA-A*31:08	DNQTTiIQT	DNQTTTIQT	0.1043	0.1323
Alpha	ORF1ab	T1001I	HLA-A*32:01	DNQTTiIQT	DNQTTTIQT	0.1277	0.1583
Alpha	ORF1ab	T1001I	HLA-A*32:02	DNQTTiIQT	DNQTTTIQT	0.1513	0.1611
Alpha	ORF1ab	T1001I	HLA-A*32:03	DNQTTiIQT	DNQTTTIQT	0.1106	0.1454
Alpha	ORF1ab	T1001I	HLA-A*33:01	DNQTTiIQT	DNQTTTIQT	0.295	0.2172
Alpha	ORF1ab	T1001I	HLA-A*33:03	DNQTTiIQT	DNQTTTIQT	0.1371	0.1537
Alpha	ORF1ab	T1001I	HLA-A*34:01	DNQTTiIQT	DNQTTTIQT	0.1808	0.1805
Alpha	ORF1ab	T1001I	HLA-A*34:02	DNQTTiIQT	DNQTTTIQT	0.1402	0.1098
Alpha	ORF1ab	T1001I	HLA-A*36:01	DNQTTiIQT	DNQTTTIQT	0.0982	0.0883
Alpha	ORF1ab	T1001I	HLA-A*43:01	DNQTTiIQT	DNQTTTIQT	0.1184	0.1417
Alpha	ORF1ab	T1001I	HLA-A*66:01	DNQTTiIQT	DNQTTTIQT	0.19699999999999998	0.2082
Alpha	ORF1ab	T1001I	HLA-A*68:01	DNQTTiIQT	DNQTTTIQT	0.1282	0.1281
Alpha	ORF1ab	T1001I	HLA-A*68:02	DNQTTiIQT	DNQTTTIQT	0.1975	0.2359
Alpha	ORF1ab	T1001I	HLA-A*68:03	DNQTTiIQT	DNQTTTIQT	0.1226	0.1076
Alpha	ORF1ab	T1001I	HLA-A*68:05	DNQTTiIQT	DNQTTTIQT	0.17	0.1647
Alpha	ORF1ab	T1001I	HLA-A*68:30	DNQTTiIQT	DNQTTTIQT	0.1857	0.1898
Alpha	ORF1ab	T1001I	HLA-A*69:01	DNQTTiIQT	DNQTTTIQT	0.094	0.1258
Alpha	ORF1ab	T1001I	HLA-A*74:01	DNQTTiIQT	DNQTTTIQT	0.0573	0.1252
Alpha	ORF1ab	T1001I	HLA-A*80:01	DNQTTiIQT	DNQTTTIQT	0.0407	0.1357
Alpha	ORF1ab	T1001I	HLA-B*07:02	DNQTTiIQT	DNQTTTIQT	0.0081	0.0635
Alpha	ORF1ab	T1001I	HLA-B*07:05	DNQTTiIQT	DNQTTTIQT	0.0	0.0241
Alpha	ORF1ab	T1001I	HLA-B*08:01	DNQTTiIQT	DNQTTTIQT	0.1273	0.1607
Alpha	ORF1ab	T1001I	HLA-B*13:01	DNQTTiIQT	DNQTTTIQT	0.1259	0.1543
Alpha	ORF1ab	T1001I	HLA-B*13:02	DNQTTiIQT	DNQTTTIQT	0.0886	0.132
Alpha	ORF1ab	T1001I	HLA-B*14:01	DNQTTiIQT	DNQTTTIQT	0.3644	0.3352
Alpha	ORF1ab	T1001I	HLA-B*14:02	DNQTTiIQT	DNQTTTIQT	0.3823	0.3515
Alpha	ORF1ab	T1001I	HLA-B*15:01	DNQTTiIQT	DNQTTTIQT	0.1835	0.184
Alpha	ORF1ab	T1001I	HLA-B*15:02	DNQTTiIQT	DNQTTTIQT	0.2503	0.2944
Alpha	ORF1ab	T1001I	HLA-B*15:03	DNQTTiIQT	DNQTTTIQT	0.1966	0.2468
Alpha	ORF1ab	T1001I	HLA-B*15:04	DNQTTiIQT	DNQTTTIQT	0.1768	0.2033
Alpha	ORF1ab	T1001I	HLA-B*15:05	DNQTTiIQT	DNQTTTIQT	0.1364	0.2489
Alpha	ORF1ab	T1001I	HLA-B*15:08	DNQTTiIQT	DNQTTTIQT	0.2129	0.1895
Alpha	ORF1ab	T1001I	HLA-B*15:10	DNQTTiIQT	DNQTTTIQT	0.271	0.2948
Alpha	ORF1ab	T1001I	HLA-B*15:11	DNQTTiIQT	DNQTTTIQT	0.2017	0.1885
Alpha	ORF1ab	T1001I	HLA-B*15:12	DNQTTiIQT	DNQTTTIQT	0.1724	0.1781
Alpha	ORF1ab	T1001I	HLA-B*15:13	DNQTTiIQT	DNQTTTIQT	0.2793	0.2826
Alpha	ORF1ab	T1001I	HLA-B*15:16	DNQTTiIQT	DNQTTTIQT	0.2351	0.2466
Alpha	ORF1ab	T1001I	HLA-B*15:17	DNQTTiIQT	DNQTTTIQT	0.243	0.2549
Alpha	ORF1ab	T1001I	HLA-B*15:18	DNQTTiIQT	DNQTTTIQT	0.24600000000000002	0.2835
Alpha	ORF1ab	T1001I	HLA-B*15:21	DNQTTiIQT	DNQTTTIQT	0.2691	0.3004
Alpha	ORF1ab	T1001I	HLA-B*15:25	DNQTTiIQT	DNQTTTIQT	0.1999	0.2524
Alpha	ORF1ab	T1001I	HLA-B*15:27	DNQTTiIQT	DNQTTTIQT	0.2232	0.1499
Alpha	ORF1ab	T1001I	HLA-B*18:01	DNQTTiIQT	DNQTTTIQT	0.2286	0.2467
Alpha	ORF1ab	T1001I	HLA-B*18:02	DNQTTiIQT	DNQTTTIQT	0.2705	0.2404
Alpha	ORF1ab	T1001I	HLA-B*27:02	DNQTTiIQT	DNQTTTIQT	0.0523	0.0453
Alpha	ORF1ab	T1001I	HLA-B*27:03	DNQTTiIQT	DNQTTTIQT	0.0068	0.0473
Alpha	ORF1ab	T1001I	HLA-B*27:04	DNQTTiIQT	DNQTTTIQT	0.0339	0.0526
Alpha	ORF1ab	T1001I	HLA-B*27:05	DNQTTiIQT	DNQTTTIQT	0.0068	0.0142
Alpha	ORF1ab	T1001I	HLA-B*27:06	DNQTTiIQT	DNQTTTIQT	0.0122	0.0109
Alpha	ORF1ab	T1001I	HLA-B*27:07	DNQTTiIQT	DNQTTTIQT	0.0	0.0
Alpha	ORF1ab	T1001I	HLA-B*35:01	DNQTTiIQT	DNQTTTIQT	0.1941	0.2417
Alpha	ORF1ab	T1001I	HLA-B*35:02	DNQTTiIQT	DNQTTTIQT	0.14300000000000002	0.1926
Alpha	ORF1ab	T1001I	HLA-B*35:03	DNQTTiIQT	DNQTTTIQT	0.1572	0.2173
Alpha	ORF1ab	T1001I	HLA-B*35:04	DNQTTiIQT	DNQTTTIQT	0.1431	0.1928
Alpha	ORF1ab	T1001I	HLA-B*35:05	DNQTTiIQT	DNQTTTIQT	0.0457	0.0985
Alpha	ORF1ab	T1001I	HLA-B*35:08	DNQTTiIQT	DNQTTTIQT	0.1824	0.1953
Alpha	ORF1ab	T1001I	HLA-B*35:12	DNQTTiIQT	DNQTTTIQT	0.1191	0.1817
Alpha	ORF1ab	T1001I	HLA-B*35:17	DNQTTiIQT	DNQTTTIQT	0.0443	0.1269
Alpha	ORF1ab	T1001I	HLA-B*35:20	DNQTTiIQT	DNQTTTIQT	0.2341	0.2831
Alpha	ORF1ab	T1001I	HLA-B*35:30	DNQTTiIQT	DNQTTTIQT	0.0642	0.1299
Alpha	ORF1ab	T1001I	HLA-B*35:31	DNQTTiIQT	DNQTTTIQT	0.1012	0.1592
Alpha	ORF1ab	T1001I	HLA-B*35:43	DNQTTiIQT	DNQTTTIQT	0.163	0.1361
Alpha	ORF1ab	T1001I	HLA-B*37:01	DNQTTiIQT	DNQTTTIQT	0.2172	0.2203
Alpha	ORF1ab	T1001I	HLA-B*38:01	DNQTTiIQT	DNQTTTIQT	0.2336	0.2494
Alpha	ORF1ab	T1001I	HLA-B*38:02	DNQTTiIQT	DNQTTTIQT	0.2476	0.2743
Alpha	ORF1ab	T1001I	HLA-B*39:01	DNQTTiIQT	DNQTTTIQT	0.18100000000000002	0.2098
Alpha	ORF1ab	T1001I	HLA-B*39:02	DNQTTiIQT	DNQTTTIQT	0.1406	0.2204
Alpha	ORF1ab	T1001I	HLA-B*39:05	DNQTTiIQT	DNQTTTIQT	0.1883	0.2043
Alpha	ORF1ab	T1001I	HLA-B*39:06	DNQTTiIQT	DNQTTTIQT	0.1544	0.1257
Alpha	ORF1ab	T1001I	HLA-B*39:08	DNQTTiIQT	DNQTTTIQT	0.2393	0.3455
Alpha	ORF1ab	T1001I	HLA-B*39:09	DNQTTiIQT	DNQTTTIQT	0.1309	0.147
Alpha	ORF1ab	T1001I	HLA-B*39:10	DNQTTiIQT	DNQTTTIQT	0.1307	0.1967
Alpha	ORF1ab	T1001I	HLA-B*39:11	DNQTTiIQT	DNQTTTIQT	0.1654	0.1862
Alpha	ORF1ab	T1001I	HLA-B*40:01	DNQTTiIQT	DNQTTTIQT	0.0207	0.0862
Alpha	ORF1ab	T1001I	HLA-B*40:02	DNQTTiIQT	DNQTTTIQT	0.0686	0.1805
Alpha	ORF1ab	T1001I	HLA-B*40:03	DNQTTiIQT	DNQTTTIQT	0.0	0.0162
Alpha	ORF1ab	T1001I	HLA-B*40:04	DNQTTiIQT	DNQTTTIQT	0.0339	0.0897
Alpha	ORF1ab	T1001I	HLA-B*40:05	DNQTTiIQT	DNQTTTIQT	0.1977	0.2353
Alpha	ORF1ab	T1001I	HLA-B*40:06	DNQTTiIQT	DNQTTTIQT	0.0	0.0245
Alpha	ORF1ab	T1001I	HLA-B*40:08	DNQTTiIQT	DNQTTTIQT	0.1318	0.2066
Alpha	ORF1ab	T1001I	HLA-B*40:10	DNQTTiIQT	DNQTTTIQT	0.0627	0.1304
Alpha	ORF1ab	T1001I	HLA-B*41:01	DNQTTiIQT	DNQTTTIQT	0.1584	0.17800000000000002
Alpha	ORF1ab	T1001I	HLA-B*41:02	DNQTTiIQT	DNQTTTIQT	0.1945	0.2525
Alpha	ORF1ab	T1001I	HLA-B*42:01	DNQTTiIQT	DNQTTTIQT	0.043	0.0763
Alpha	ORF1ab	T1001I	HLA-B*42:02	DNQTTiIQT	DNQTTTIQT	0.0975	0.1323
Alpha	ORF1ab	T1001I	HLA-B*44:02	DNQTTiIQT	DNQTTTIQT	0.304	0.4383
Alpha	ORF1ab	T1001I	HLA-B*44:03	DNQTTiIQT	DNQTTTIQT	0.3054	0.4636
Alpha	ORF1ab	T1001I	HLA-B*44:06	DNQTTiIQT	DNQTTTIQT	0.2477	0.3175
Alpha	ORF1ab	T1001I	HLA-B*45:01	DNQTTiIQT	DNQTTTIQT	0.2815	0.2502
Alpha	ORF1ab	T1001I	HLA-B*46:01	DNQTTiIQT	DNQTTTIQT	0.0	0.0
Alpha	ORF1ab	T1001I	HLA-B*47:01	DNQTTiIQT	DNQTTTIQT	0.1461	0.2147
Alpha	ORF1ab	T1001I	HLA-B*48:01	DNQTTiIQT	DNQTTTIQT	0.0045	0.0617
Alpha	ORF1ab	T1001I	HLA-B*48:03	DNQTTiIQT	DNQTTTIQT	0.0392	0.1349
Alpha	ORF1ab	T1001I	HLA-B*48:04	DNQTTiIQT	DNQTTTIQT	0.0	0.0574
Alpha	ORF1ab	T1001I	HLA-B*49:01	DNQTTiIQT	DNQTTTIQT	0.1621	0.1275
Alpha	ORF1ab	T1001I	HLA-B*50:01	DNQTTiIQT	DNQTTTIQT	0.1439	0.1432
Alpha	ORF1ab	T1001I	HLA-B*51:01	DNQTTiIQT	DNQTTTIQT	0.0525	0.0366
Alpha	ORF1ab	T1001I	HLA-B*51:02	DNQTTiIQT	DNQTTTIQT	0.0441	0.0418
Alpha	ORF1ab	T1001I	HLA-B*51:06	DNQTTiIQT	DNQTTTIQT	0.1572	0.1563
Alpha	ORF1ab	T1001I	HLA-B*51:07	DNQTTiIQT	DNQTTTIQT	0.0716	0.0691
Alpha	ORF1ab	T1001I	HLA-B*51:08	DNQTTiIQT	DNQTTTIQT	0.0769	0.0633
Alpha	ORF1ab	T1001I	HLA-B*51:10	DNQTTiIQT	DNQTTTIQT	0.059000000000000004	0.0734
Alpha	ORF1ab	T1001I	HLA-B*52:01	DNQTTiIQT	DNQTTTIQT	0.1331	0.1185
Alpha	ORF1ab	T1001I	HLA-B*53:01	DNQTTiIQT	DNQTTTIQT	0.2112	0.2215
Alpha	ORF1ab	T1001I	HLA-B*54:01	DNQTTiIQT	DNQTTTIQT	0.0765	0.0994
Alpha	ORF1ab	T1001I	HLA-B*55:01	DNQTTiIQT	DNQTTTIQT	0.2284	0.2241
Alpha	ORF1ab	T1001I	HLA-B*55:02	DNQTTiIQT	DNQTTTIQT	0.1682	0.2143
Alpha	ORF1ab	T1001I	HLA-B*56:01	DNQTTiIQT	DNQTTTIQT	0.1796	0.19399999999999998
Alpha	ORF1ab	T1001I	HLA-B*56:02	DNQTTiIQT	DNQTTTIQT	0.1706	0.1689
Alpha	ORF1ab	T1001I	HLA-B*56:03	DNQTTiIQT	DNQTTTIQT	0.1558	0.1807
Alpha	ORF1ab	T1001I	HLA-B*56:04	DNQTTiIQT	DNQTTTIQT	0.1705	0.1753
Alpha	ORF1ab	T1001I	HLA-B*57:01	DNQTTiIQT	DNQTTTIQT	0.1853	0.1466
Alpha	ORF1ab	T1001I	HLA-B*57:02	DNQTTiIQT	DNQTTTIQT	0.1604	0.1148
Alpha	ORF1ab	T1001I	HLA-B*57:03	DNQTTiIQT	DNQTTTIQT	0.1518	0.1252
Alpha	ORF1ab	T1001I	HLA-B*58:01	DNQTTiIQT	DNQTTTIQT	0.1514	0.1501
Alpha	ORF1ab	T1001I	HLA-B*58:02	DNQTTiIQT	DNQTTTIQT	0.154	0.0976
Alpha	ORF1ab	T1001I	HLA-B*67:01	DNQTTiIQT	DNQTTTIQT	0.0	0.0112
Alpha	ORF1ab	T1001I	HLA-B*81:01	DNQTTiIQT	DNQTTTIQT	0.0	0.0059
Alpha	ORF1ab	T1001I	HLA-A*01:01	NQTTiIQTI	NQTTTIQTI	0.3623	0.4772
Alpha	ORF1ab	T1001I	HLA-A*01:02	NQTTiIQTI	NQTTTIQTI	0.3146	0.3932
Alpha	ORF1ab	T1001I	HLA-A*01:03	NQTTiIQTI	NQTTTIQTI	0.4229	0.4822
Alpha	ORF1ab	T1001I	HLA-A*02:01	NQTTiIQTI	NQTTTIQTI	0.6536	0.7173
Alpha	ORF1ab	T1001I	HLA-A*02:02	NQTTiIQTI	NQTTTIQTI	0.6721	0.7121
Alpha	ORF1ab	T1001I	HLA-A*02:03	NQTTiIQTI	NQTTTIQTI	0.6615	0.7508
Alpha	ORF1ab	T1001I	HLA-A*02:04	NQTTiIQTI	NQTTTIQTI	0.6485	0.6788
Alpha	ORF1ab	T1001I	HLA-A*02:05	NQTTiIQTI	NQTTTIQTI	0.7198	0.7418
Alpha	ORF1ab	T1001I	HLA-A*02:06	NQTTiIQTI	NQTTTIQTI	0.7179	0.7666
Alpha	ORF1ab	T1001I	HLA-A*02:07	NQTTiIQTI	NQTTTIQTI	0.6537	0.5983
Alpha	ORF1ab	T1001I	HLA-A*02:11	NQTTiIQTI	NQTTTIQTI	0.5969	0.6195
Alpha	ORF1ab	T1001I	HLA-A*02:13	NQTTiIQTI	NQTTTIQTI	0.6654	0.6986
Alpha	ORF1ab	T1001I	HLA-A*02:16	NQTTiIQTI	NQTTTIQTI	0.6096	0.674
Alpha	ORF1ab	T1001I	HLA-A*02:20	NQTTiIQTI	NQTTTIQTI	0.644	0.6686
Alpha	ORF1ab	T1001I	HLA-A*02:22	NQTTiIQTI	NQTTTIQTI	0.6703	0.7249
Alpha	ORF1ab	T1001I	HLA-A*03:01	NQTTiIQTI	NQTTTIQTI	0.5745	0.6256
Alpha	ORF1ab	T1001I	HLA-A*03:02	NQTTiIQTI	NQTTTIQTI	0.5205	0.604
Alpha	ORF1ab	T1001I	HLA-A*11:01	NQTTiIQTI	NQTTTIQTI	0.4605	0.4698
Alpha	ORF1ab	T1001I	HLA-A*11:02	NQTTiIQTI	NQTTTIQTI	0.4605	0.4698
Alpha	ORF1ab	T1001I	HLA-A*11:04	NQTTiIQTI	NQTTTIQTI	0.4832	0.5093
Alpha	ORF1ab	T1001I	HLA-A*23:01	NQTTiIQTI	NQTTTIQTI	0.5405	0.5381
Alpha	ORF1ab	T1001I	HLA-A*24:02	NQTTiIQTI	NQTTTIQTI	0.5335	0.5511
Alpha	ORF1ab	T1001I	HLA-A*24:03	NQTTiIQTI	NQTTTIQTI	0.5603	0.5433
Alpha	ORF1ab	T1001I	HLA-A*24:07	NQTTiIQTI	NQTTTIQTI	0.5602	0.599
Alpha	ORF1ab	T1001I	HLA-A*24:10	NQTTiIQTI	NQTTTIQTI	0.5477	0.5304
Alpha	ORF1ab	T1001I	HLA-A*24:14	NQTTiIQTI	NQTTTIQTI	0.5624	0.5596
Alpha	ORF1ab	T1001I	HLA-A*24:17	NQTTiIQTI	NQTTTIQTI	0.5307	0.5489
Alpha	ORF1ab	T1001I	HLA-A*24:23	NQTTiIQTI	NQTTTIQTI	0.5609	0.5505
Alpha	ORF1ab	T1001I	HLA-A*25:01	NQTTiIQTI	NQTTTIQTI	0.4503	0.4544
Alpha	ORF1ab	T1001I	HLA-A*26:01	NQTTiIQTI	NQTTTIQTI	0.3977	0.4161
Alpha	ORF1ab	T1001I	HLA-A*26:03	NQTTiIQTI	NQTTTIQTI	0.4497	0.4198
Alpha	ORF1ab	T1001I	HLA-A*29:01	NQTTiIQTI	NQTTTIQTI	0.5341	0.5491
Alpha	ORF1ab	T1001I	HLA-A*29:02	NQTTiIQTI	NQTTTIQTI	0.5341	0.5491
Alpha	ORF1ab	T1001I	HLA-A*29:06	NQTTiIQTI	NQTTTIQTI	0.5341	0.5491
Alpha	ORF1ab	T1001I	HLA-A*30:01	NQTTiIQTI	NQTTTIQTI	0.4917	0.5051
Alpha	ORF1ab	T1001I	HLA-A*30:02	NQTTiIQTI	NQTTTIQTI	0.4513	0.4429
Alpha	ORF1ab	T1001I	HLA-A*30:04	NQTTiIQTI	NQTTTIQTI	0.4601	0.4552
Alpha	ORF1ab	T1001I	HLA-A*31:01	NQTTiIQTI	NQTTTIQTI	0.4706	0.5018
Alpha	ORF1ab	T1001I	HLA-A*31:08	NQTTiIQTI	NQTTTIQTI	0.6392	0.5473
Alpha	ORF1ab	T1001I	HLA-A*32:01	NQTTiIQTI	NQTTTIQTI	0.7214	0.6372
Alpha	ORF1ab	T1001I	HLA-A*32:02	NQTTiIQTI	NQTTTIQTI	0.7194	0.6571
Alpha	ORF1ab	T1001I	HLA-A*32:03	NQTTiIQTI	NQTTTIQTI	0.69	0.5945
Alpha	ORF1ab	T1001I	HLA-A*33:01	NQTTiIQTI	NQTTTIQTI	0.5684	0.5433
Alpha	ORF1ab	T1001I	HLA-A*33:03	NQTTiIQTI	NQTTTIQTI	0.4705	0.4108
Alpha	ORF1ab	T1001I	HLA-A*34:01	NQTTiIQTI	NQTTTIQTI	0.6424	0.6229
Alpha	ORF1ab	T1001I	HLA-A*34:02	NQTTiIQTI	NQTTTIQTI	0.4652	0.5009
Alpha	ORF1ab	T1001I	HLA-A*36:01	NQTTiIQTI	NQTTTIQTI	0.3594	0.4833
Alpha	ORF1ab	T1001I	HLA-A*43:01	NQTTiIQTI	NQTTTIQTI	0.5092	0.4905
Alpha	ORF1ab	T1001I	HLA-A*66:01	NQTTiIQTI	NQTTTIQTI	0.4843	0.4834
Alpha	ORF1ab	T1001I	HLA-A*68:01	NQTTiIQTI	NQTTTIQTI	0.5267	0.5369
Alpha	ORF1ab	T1001I	HLA-A*68:02	NQTTiIQTI	NQTTTIQTI	0.6235	0.6133
Alpha	ORF1ab	T1001I	HLA-A*68:03	NQTTiIQTI	NQTTTIQTI	0.5298	0.5187
Alpha	ORF1ab	T1001I	HLA-A*68:05	NQTTiIQTI	NQTTTIQTI	0.597	0.5623
Alpha	ORF1ab	T1001I	HLA-A*68:30	NQTTiIQTI	NQTTTIQTI	0.5348	0.5739
Alpha	ORF1ab	T1001I	HLA-A*69:01	NQTTiIQTI	NQTTTIQTI	0.6557	0.6393
Alpha	ORF1ab	T1001I	HLA-A*74:01	NQTTiIQTI	NQTTTIQTI	0.657	0.5582
Alpha	ORF1ab	T1001I	HLA-A*80:01	NQTTiIQTI	NQTTTIQTI	0.3834	0.4773
Alpha	ORF1ab	T1001I	HLA-B*07:02	NQTTiIQTI	NQTTTIQTI	0.4825	0.4919
Alpha	ORF1ab	T1001I	HLA-B*07:05	NQTTiIQTI	NQTTTIQTI	0.4995	0.5029
Alpha	ORF1ab	T1001I	HLA-B*08:01	NQTTiIQTI	NQTTTIQTI	0.6057	0.6129
Alpha	ORF1ab	T1001I	HLA-B*13:01	NQTTiIQTI	NQTTTIQTI	0.3965	0.4257
Alpha	ORF1ab	T1001I	HLA-B*13:02	NQTTiIQTI	NQTTTIQTI	0.3211	0.342
Alpha	ORF1ab	T1001I	HLA-B*14:01	NQTTiIQTI	NQTTTIQTI	0.7612	0.7563
Alpha	ORF1ab	T1001I	HLA-B*14:02	NQTTiIQTI	NQTTTIQTI	0.7474	0.757
Alpha	ORF1ab	T1001I	HLA-B*15:01	NQTTiIQTI	NQTTTIQTI	0.5361	0.5703
Alpha	ORF1ab	T1001I	HLA-B*15:02	NQTTiIQTI	NQTTTIQTI	0.6069	0.6372
Alpha	ORF1ab	T1001I	HLA-B*15:03	NQTTiIQTI	NQTTTIQTI	0.6847	0.7057
Alpha	ORF1ab	T1001I	HLA-B*15:04	NQTTiIQTI	NQTTTIQTI	0.516	0.5433
Alpha	ORF1ab	T1001I	HLA-B*15:05	NQTTiIQTI	NQTTTIQTI	0.5336	0.5923
Alpha	ORF1ab	T1001I	HLA-B*15:08	NQTTiIQTI	NQTTTIQTI	0.5202	0.5767
Alpha	ORF1ab	T1001I	HLA-B*15:10	NQTTiIQTI	NQTTTIQTI	0.6093	0.6378
Alpha	ORF1ab	T1001I	HLA-B*15:11	NQTTiIQTI	NQTTTIQTI	0.4962	0.556
Alpha	ORF1ab	T1001I	HLA-B*15:12	NQTTiIQTI	NQTTTIQTI	0.5187	0.5546
Alpha	ORF1ab	T1001I	HLA-B*15:13	NQTTiIQTI	NQTTTIQTI	0.7003	0.7296
Alpha	ORF1ab	T1001I	HLA-B*15:16	NQTTiIQTI	NQTTTIQTI	0.5102	0.5317
Alpha	ORF1ab	T1001I	HLA-B*15:17	NQTTiIQTI	NQTTTIQTI	0.541	0.5236
Alpha	ORF1ab	T1001I	HLA-B*15:18	NQTTiIQTI	NQTTTIQTI	0.5892	0.6441
Alpha	ORF1ab	T1001I	HLA-B*15:21	NQTTiIQTI	NQTTTIQTI	0.5934	0.6459999999999999
Alpha	ORF1ab	T1001I	HLA-B*15:25	NQTTiIQTI	NQTTTIQTI	0.5723	0.6096
Alpha	ORF1ab	T1001I	HLA-B*15:27	NQTTiIQTI	NQTTTIQTI	0.5246	0.5761
Alpha	ORF1ab	T1001I	HLA-B*18:01	NQTTiIQTI	NQTTTIQTI	0.4597	0.4913
Alpha	ORF1ab	T1001I	HLA-B*18:02	NQTTiIQTI	NQTTTIQTI	0.4797	0.5192
Alpha	ORF1ab	T1001I	HLA-B*27:02	NQTTiIQTI	NQTTTIQTI	0.4345	0.4705
Alpha	ORF1ab	T1001I	HLA-B*27:03	NQTTiIQTI	NQTTTIQTI	0.4184	0.46
Alpha	ORF1ab	T1001I	HLA-B*27:04	NQTTiIQTI	NQTTTIQTI	0.5037	0.5193
Alpha	ORF1ab	T1001I	HLA-B*27:05	NQTTiIQTI	NQTTTIQTI	0.4427	0.4729
Alpha	ORF1ab	T1001I	HLA-B*27:06	NQTTiIQTI	NQTTTIQTI	0.48200000000000004	0.5289
Alpha	ORF1ab	T1001I	HLA-B*27:07	NQTTiIQTI	NQTTTIQTI	0.4791	0.4715
Alpha	ORF1ab	T1001I	HLA-B*35:01	NQTTiIQTI	NQTTTIQTI	0.534	0.6068
Alpha	ORF1ab	T1001I	HLA-B*35:02	NQTTiIQTI	NQTTTIQTI	0.5849	0.6254
Alpha	ORF1ab	T1001I	HLA-B*35:03	NQTTiIQTI	NQTTTIQTI	0.5724	0.6959
Alpha	ORF1ab	T1001I	HLA-B*35:04	NQTTiIQTI	NQTTTIQTI	0.5857	0.6264
Alpha	ORF1ab	T1001I	HLA-B*35:05	NQTTiIQTI	NQTTTIQTI	0.4967	0.5626
Alpha	ORF1ab	T1001I	HLA-B*35:08	NQTTiIQTI	NQTTTIQTI	0.4801	0.5514
Alpha	ORF1ab	T1001I	HLA-B*35:12	NQTTiIQTI	NQTTTIQTI	0.583	0.5966
Alpha	ORF1ab	T1001I	HLA-B*35:17	NQTTiIQTI	NQTTTIQTI	0.4772	0.5366
Alpha	ORF1ab	T1001I	HLA-B*35:20	NQTTiIQTI	NQTTTIQTI	0.5753	0.655
Alpha	ORF1ab	T1001I	HLA-B*35:30	NQTTiIQTI	NQTTTIQTI	0.4892	0.5694
Alpha	ORF1ab	T1001I	HLA-B*35:31	NQTTiIQTI	NQTTTIQTI	0.5417	0.5693
Alpha	ORF1ab	T1001I	HLA-B*35:43	NQTTiIQTI	NQTTTIQTI	0.5221	0.5576
Alpha	ORF1ab	T1001I	HLA-B*37:01	NQTTiIQTI	NQTTTIQTI	0.6045	0.5393
Alpha	ORF1ab	T1001I	HLA-B*38:01	NQTTiIQTI	NQTTTIQTI	0.8026	0.6998
Alpha	ORF1ab	T1001I	HLA-B*38:02	NQTTiIQTI	NQTTTIQTI	0.7694	0.6985
Alpha	ORF1ab	T1001I	HLA-B*39:01	NQTTiIQTI	NQTTTIQTI	0.8289	0.7941
Alpha	ORF1ab	T1001I	HLA-B*39:02	NQTTiIQTI	NQTTTIQTI	0.7879999999999999	0.7285
Alpha	ORF1ab	T1001I	HLA-B*39:05	NQTTiIQTI	NQTTTIQTI	0.8073	0.7672
Alpha	ORF1ab	T1001I	HLA-B*39:06	NQTTiIQTI	NQTTTIQTI	0.7674	0.7568
Alpha	ORF1ab	T1001I	HLA-B*39:08	NQTTiIQTI	NQTTTIQTI	0.7879999999999999	0.7384
Alpha	ORF1ab	T1001I	HLA-B*39:09	NQTTiIQTI	NQTTTIQTI	0.8401	0.7575
Alpha	ORF1ab	T1001I	HLA-B*39:10	NQTTiIQTI	NQTTTIQTI	0.7421	0.7196
Alpha	ORF1ab	T1001I	HLA-B*39:11	NQTTiIQTI	NQTTTIQTI	0.7983	0.7614
Alpha	ORF1ab	T1001I	HLA-B*40:01	NQTTiIQTI	NQTTTIQTI	0.5697	0.5868
Alpha	ORF1ab	T1001I	HLA-B*40:02	NQTTiIQTI	NQTTTIQTI	0.4978	0.4797
Alpha	ORF1ab	T1001I	HLA-B*40:03	NQTTiIQTI	NQTTTIQTI	0.423	0.4313
Alpha	ORF1ab	T1001I	HLA-B*40:04	NQTTiIQTI	NQTTTIQTI	0.5161	0.5084
Alpha	ORF1ab	T1001I	HLA-B*40:05	NQTTiIQTI	NQTTTIQTI	0.5889	0.5863
Alpha	ORF1ab	T1001I	HLA-B*40:06	NQTTiIQTI	NQTTTIQTI	0.4323	0.4012
Alpha	ORF1ab	T1001I	HLA-B*40:08	NQTTiIQTI	NQTTTIQTI	0.4808	0.4841
Alpha	ORF1ab	T1001I	HLA-B*40:10	NQTTiIQTI	NQTTTIQTI	0.5554	0.5908
Alpha	ORF1ab	T1001I	HLA-B*41:01	NQTTiIQTI	NQTTTIQTI	0.4556	0.4981
Alpha	ORF1ab	T1001I	HLA-B*41:02	NQTTiIQTI	NQTTTIQTI	0.5529999999999999	0.5642
Alpha	ORF1ab	T1001I	HLA-B*42:01	NQTTiIQTI	NQTTTIQTI	0.5929	0.5981
Alpha	ORF1ab	T1001I	HLA-B*42:02	NQTTiIQTI	NQTTTIQTI	0.5849	0.5555
Alpha	ORF1ab	T1001I	HLA-B*44:02	NQTTiIQTI	NQTTTIQTI	0.6024	0.6293
Alpha	ORF1ab	T1001I	HLA-B*44:03	NQTTiIQTI	NQTTTIQTI	0.5827	0.5662
Alpha	ORF1ab	T1001I	HLA-B*44:06	NQTTiIQTI	NQTTTIQTI	0.5587	0.6113
Alpha	ORF1ab	T1001I	HLA-B*45:01	NQTTiIQTI	NQTTTIQTI	0.4269	0.4157
Alpha	ORF1ab	T1001I	HLA-B*46:01	NQTTiIQTI	NQTTTIQTI	0.3255	0.303
Alpha	ORF1ab	T1001I	HLA-B*47:01	NQTTiIQTI	NQTTTIQTI	0.6057	0.5503
Alpha	ORF1ab	T1001I	HLA-B*48:01	NQTTiIQTI	NQTTTIQTI	0.5337	0.5503
Alpha	ORF1ab	T1001I	HLA-B*48:03	NQTTiIQTI	NQTTTIQTI	0.5527	0.5744
Alpha	ORF1ab	T1001I	HLA-B*48:04	NQTTiIQTI	NQTTTIQTI	0.5481	0.5624
Alpha	ORF1ab	T1001I	HLA-B*49:01	NQTTiIQTI	NQTTTIQTI	0.5608	0.5437
Alpha	ORF1ab	T1001I	HLA-B*50:01	NQTTiIQTI	NQTTTIQTI	0.6234	0.5996
Alpha	ORF1ab	T1001I	HLA-B*51:01	NQTTiIQTI	NQTTTIQTI	0.5078	0.491
Alpha	ORF1ab	T1001I	HLA-B*51:02	NQTTiIQTI	NQTTTIQTI	0.5288	0.526
Alpha	ORF1ab	T1001I	HLA-B*51:06	NQTTiIQTI	NQTTTIQTI	0.6381	0.6249
Alpha	ORF1ab	T1001I	HLA-B*51:07	NQTTiIQTI	NQTTTIQTI	0.5739	0.5431
Alpha	ORF1ab	T1001I	HLA-B*51:08	NQTTiIQTI	NQTTTIQTI	0.5197	0.5147
Alpha	ORF1ab	T1001I	HLA-B*51:10	NQTTiIQTI	NQTTTIQTI	0.5501	0.5254
Alpha	ORF1ab	T1001I	HLA-B*52:01	NQTTiIQTI	NQTTTIQTI	0.5824	0.5951
Alpha	ORF1ab	T1001I	HLA-B*53:01	NQTTiIQTI	NQTTTIQTI	0.701	0.7556
Alpha	ORF1ab	T1001I	HLA-B*54:01	NQTTiIQTI	NQTTTIQTI	0.4486	0.4198
Alpha	ORF1ab	T1001I	HLA-B*55:01	NQTTiIQTI	NQTTTIQTI	0.5327	0.5529
Alpha	ORF1ab	T1001I	HLA-B*55:02	NQTTiIQTI	NQTTTIQTI	0.5524	0.5574
Alpha	ORF1ab	T1001I	HLA-B*56:01	NQTTiIQTI	NQTTTIQTI	0.4715	0.4686
Alpha	ORF1ab	T1001I	HLA-B*56:02	NQTTiIQTI	NQTTTIQTI	0.5659	0.5758
Alpha	ORF1ab	T1001I	HLA-B*56:03	NQTTiIQTI	NQTTTIQTI	0.5517	0.591
Alpha	ORF1ab	T1001I	HLA-B*56:04	NQTTiIQTI	NQTTTIQTI	0.5752	0.5797
Alpha	ORF1ab	T1001I	HLA-B*57:01	NQTTiIQTI	NQTTTIQTI	0.5165	0.474
Alpha	ORF1ab	T1001I	HLA-B*57:02	NQTTiIQTI	NQTTTIQTI	0.5129	0.4756
Alpha	ORF1ab	T1001I	HLA-B*57:03	NQTTiIQTI	NQTTTIQTI	0.5199	0.485
Alpha	ORF1ab	T1001I	HLA-B*58:01	NQTTiIQTI	NQTTTIQTI	0.5095	0.5605
Alpha	ORF1ab	T1001I	HLA-B*58:02	NQTTiIQTI	NQTTTIQTI	0.5775	0.5929
Alpha	ORF1ab	T1001I	HLA-B*67:01	NQTTiIQTI	NQTTTIQTI	0.6815	0.6593
Alpha	ORF1ab	T1001I	HLA-B*81:01	NQTTiIQTI	NQTTTIQTI	0.4426	0.4281
Alpha	ORF1ab	T1001I	HLA-A*01:01	QTTiIQTIV	QTTTIQTIV	0.3774	0.3271
Alpha	ORF1ab	T1001I	HLA-A*01:02	QTTiIQTIV	QTTTIQTIV	0.3523	0.2528
Alpha	ORF1ab	T1001I	HLA-A*01:03	QTTiIQTIV	QTTTIQTIV	0.4408	0.3756
Alpha	ORF1ab	T1001I	HLA-A*02:01	QTTiIQTIV	QTTTIQTIV	0.6065	0.5598
Alpha	ORF1ab	T1001I	HLA-A*02:02	QTTiIQTIV	QTTTIQTIV	0.5534	0.523
Alpha	ORF1ab	T1001I	HLA-A*02:03	QTTiIQTIV	QTTTIQTIV	0.6529	0.6204
Alpha	ORF1ab	T1001I	HLA-A*02:04	QTTiIQTIV	QTTTIQTIV	0.5908	0.5533
Alpha	ORF1ab	T1001I	HLA-A*02:05	QTTiIQTIV	QTTTIQTIV	0.6084	0.5833
Alpha	ORF1ab	T1001I	HLA-A*02:06	QTTiIQTIV	QTTTIQTIV	0.6545	0.6267
Alpha	ORF1ab	T1001I	HLA-A*02:07	QTTiIQTIV	QTTTIQTIV	0.5523	0.5176
Alpha	ORF1ab	T1001I	HLA-A*02:11	QTTiIQTIV	QTTTIQTIV	0.5577	0.4994
Alpha	ORF1ab	T1001I	HLA-A*02:13	QTTiIQTIV	QTTTIQTIV	0.607	0.5712
Alpha	ORF1ab	T1001I	HLA-A*02:16	QTTiIQTIV	QTTTIQTIV	0.5828	0.535
Alpha	ORF1ab	T1001I	HLA-A*02:20	QTTiIQTIV	QTTTIQTIV	0.6019	0.5573
Alpha	ORF1ab	T1001I	HLA-A*02:22	QTTiIQTIV	QTTTIQTIV	0.6235	0.5876
Alpha	ORF1ab	T1001I	HLA-A*03:01	QTTiIQTIV	QTTTIQTIV	0.4924	0.4982
Alpha	ORF1ab	T1001I	HLA-A*03:02	QTTiIQTIV	QTTTIQTIV	0.4757	0.462
Alpha	ORF1ab	T1001I	HLA-A*11:01	QTTiIQTIV	QTTTIQTIV	0.5018	0.4068
Alpha	ORF1ab	T1001I	HLA-A*11:02	QTTiIQTIV	QTTTIQTIV	0.5018	0.4068
Alpha	ORF1ab	T1001I	HLA-A*11:04	QTTiIQTIV	QTTTIQTIV	0.5146	0.4174
Alpha	ORF1ab	T1001I	HLA-A*23:01	QTTiIQTIV	QTTTIQTIV	0.4288	0.3789
Alpha	ORF1ab	T1001I	HLA-A*24:02	QTTiIQTIV	QTTTIQTIV	0.4453	0.3686
Alpha	ORF1ab	T1001I	HLA-A*24:03	QTTiIQTIV	QTTTIQTIV	0.4723	0.3804
Alpha	ORF1ab	T1001I	HLA-A*24:07	QTTiIQTIV	QTTTIQTIV	0.4296	0.3669
Alpha	ORF1ab	T1001I	HLA-A*24:10	QTTiIQTIV	QTTTIQTIV	0.4762	0.3824
Alpha	ORF1ab	T1001I	HLA-A*24:14	QTTiIQTIV	QTTTIQTIV	0.4804	0.4163
Alpha	ORF1ab	T1001I	HLA-A*24:17	QTTiIQTIV	QTTTIQTIV	0.4405	0.3855
Alpha	ORF1ab	T1001I	HLA-A*24:23	QTTiIQTIV	QTTTIQTIV	0.46299999999999997	0.3761
Alpha	ORF1ab	T1001I	HLA-A*25:01	QTTiIQTIV	QTTTIQTIV	0.4503	0.4143
Alpha	ORF1ab	T1001I	HLA-A*26:01	QTTiIQTIV	QTTTIQTIV	0.5042	0.4526
Alpha	ORF1ab	T1001I	HLA-A*26:03	QTTiIQTIV	QTTTIQTIV	0.5373	0.5112
Alpha	ORF1ab	T1001I	HLA-A*29:01	QTTiIQTIV	QTTTIQTIV	0.5633	0.4316
Alpha	ORF1ab	T1001I	HLA-A*29:02	QTTiIQTIV	QTTTIQTIV	0.5633	0.4316
Alpha	ORF1ab	T1001I	HLA-A*29:06	QTTiIQTIV	QTTTIQTIV	0.5633	0.4316
Alpha	ORF1ab	T1001I	HLA-A*30:01	QTTiIQTIV	QTTTIQTIV	0.4594	0.3993
Alpha	ORF1ab	T1001I	HLA-A*30:02	QTTiIQTIV	QTTTIQTIV	0.4382	0.3915
Alpha	ORF1ab	T1001I	HLA-A*30:04	QTTiIQTIV	QTTTIQTIV	0.4511	0.3862
Alpha	ORF1ab	T1001I	HLA-A*31:01	QTTiIQTIV	QTTTIQTIV	0.4927	0.4284
Alpha	ORF1ab	T1001I	HLA-A*31:08	QTTiIQTIV	QTTTIQTIV	0.5179	0.4148
Alpha	ORF1ab	T1001I	HLA-A*32:01	QTTiIQTIV	QTTTIQTIV	0.5462	0.5242
Alpha	ORF1ab	T1001I	HLA-A*32:02	QTTiIQTIV	QTTTIQTIV	0.5585	0.5167
Alpha	ORF1ab	T1001I	HLA-A*32:03	QTTiIQTIV	QTTTIQTIV	0.5501	0.4938
Alpha	ORF1ab	T1001I	HLA-A*33:01	QTTiIQTIV	QTTTIQTIV	0.5036	0.4615
Alpha	ORF1ab	T1001I	HLA-A*33:03	QTTiIQTIV	QTTTIQTIV	0.4364	0.3267
Alpha	ORF1ab	T1001I	HLA-A*34:01	QTTiIQTIV	QTTTIQTIV	0.6079	0.5286
Alpha	ORF1ab	T1001I	HLA-A*34:02	QTTiIQTIV	QTTTIQTIV	0.4692	0.418
Alpha	ORF1ab	T1001I	HLA-A*36:01	QTTiIQTIV	QTTTIQTIV	0.3928	0.3559
Alpha	ORF1ab	T1001I	HLA-A*43:01	QTTiIQTIV	QTTTIQTIV	0.516	0.4483
Alpha	ORF1ab	T1001I	HLA-A*66:01	QTTiIQTIV	QTTTIQTIV	0.5717	0.5245
Alpha	ORF1ab	T1001I	HLA-A*68:01	QTTiIQTIV	QTTTIQTIV	0.5611	0.4851
Alpha	ORF1ab	T1001I	HLA-A*68:02	QTTiIQTIV	QTTTIQTIV	0.6911	0.6578
Alpha	ORF1ab	T1001I	HLA-A*68:03	QTTiIQTIV	QTTTIQTIV	0.5763	0.5149
Alpha	ORF1ab	T1001I	HLA-A*68:05	QTTiIQTIV	QTTTIQTIV	0.5549	0.5119
Alpha	ORF1ab	T1001I	HLA-A*68:30	QTTiIQTIV	QTTTIQTIV	0.5613	0.4920000000000001
Alpha	ORF1ab	T1001I	HLA-A*69:01	QTTiIQTIV	QTTTIQTIV	0.6825	0.6258
Alpha	ORF1ab	T1001I	HLA-A*74:01	QTTiIQTIV	QTTTIQTIV	0.5555	0.5037
Alpha	ORF1ab	T1001I	HLA-A*80:01	QTTiIQTIV	QTTTIQTIV	0.40700000000000003	0.4075
Alpha	ORF1ab	T1001I	HLA-B*07:02	QTTiIQTIV	QTTTIQTIV	0.4208	0.3213
Alpha	ORF1ab	T1001I	HLA-B*07:05	QTTiIQTIV	QTTTIQTIV	0.4222	0.315
Alpha	ORF1ab	T1001I	HLA-B*08:01	QTTiIQTIV	QTTTIQTIV	0.5324	0.433
Alpha	ORF1ab	T1001I	HLA-B*13:01	QTTiIQTIV	QTTTIQTIV	0.3781	0.3496
Alpha	ORF1ab	T1001I	HLA-B*13:02	QTTiIQTIV	QTTTIQTIV	0.3388	0.3145
Alpha	ORF1ab	T1001I	HLA-B*14:01	QTTiIQTIV	QTTTIQTIV	0.4861	0.4053
Alpha	ORF1ab	T1001I	HLA-B*14:02	QTTiIQTIV	QTTTIQTIV	0.4847	0.4127
Alpha	ORF1ab	T1001I	HLA-B*15:01	QTTiIQTIV	QTTTIQTIV	0.531	0.4678
Alpha	ORF1ab	T1001I	HLA-B*15:02	QTTiIQTIV	QTTTIQTIV	0.5376	0.4831
Alpha	ORF1ab	T1001I	HLA-B*15:03	QTTiIQTIV	QTTTIQTIV	0.5091	0.4628
Alpha	ORF1ab	T1001I	HLA-B*15:04	QTTiIQTIV	QTTTIQTIV	0.4745	0.4209
Alpha	ORF1ab	T1001I	HLA-B*15:05	QTTiIQTIV	QTTTIQTIV	0.5486	0.5112
Alpha	ORF1ab	T1001I	HLA-B*15:08	QTTiIQTIV	QTTTIQTIV	0.47700000000000004	0.4257
Alpha	ORF1ab	T1001I	HLA-B*15:10	QTTiIQTIV	QTTTIQTIV	0.478	0.4248
Alpha	ORF1ab	T1001I	HLA-B*15:11	QTTiIQTIV	QTTTIQTIV	0.4556	0.3947
Alpha	ORF1ab	T1001I	HLA-B*15:12	QTTiIQTIV	QTTTIQTIV	0.5029	0.4448
Alpha	ORF1ab	T1001I	HLA-B*15:13	QTTiIQTIV	QTTTIQTIV	0.5257	0.4523
Alpha	ORF1ab	T1001I	HLA-B*15:16	QTTiIQTIV	QTTTIQTIV	0.5001	0.4203
Alpha	ORF1ab	T1001I	HLA-B*15:17	QTTiIQTIV	QTTTIQTIV	0.5442	0.5474
Alpha	ORF1ab	T1001I	HLA-B*15:18	QTTiIQTIV	QTTTIQTIV	0.4639	0.4168
Alpha	ORF1ab	T1001I	HLA-B*15:21	QTTiIQTIV	QTTTIQTIV	0.4932	0.4543
Alpha	ORF1ab	T1001I	HLA-B*15:25	QTTiIQTIV	QTTTIQTIV	0.5459	0.48100000000000004
Alpha	ORF1ab	T1001I	HLA-B*15:27	QTTiIQTIV	QTTTIQTIV	0.516	0.4676
Alpha	ORF1ab	T1001I	HLA-B*18:01	QTTiIQTIV	QTTTIQTIV	0.2935	0.2914
Alpha	ORF1ab	T1001I	HLA-B*18:02	QTTiIQTIV	QTTTIQTIV	0.3023	0.3055
Alpha	ORF1ab	T1001I	HLA-B*27:02	QTTiIQTIV	QTTTIQTIV	0.2376	0.2909
Alpha	ORF1ab	T1001I	HLA-B*27:03	QTTiIQTIV	QTTTIQTIV	0.2466	0.29100000000000004
Alpha	ORF1ab	T1001I	HLA-B*27:04	QTTiIQTIV	QTTTIQTIV	0.2668	0.305
Alpha	ORF1ab	T1001I	HLA-B*27:05	QTTiIQTIV	QTTTIQTIV	0.2402	0.2798
Alpha	ORF1ab	T1001I	HLA-B*27:06	QTTiIQTIV	QTTTIQTIV	0.2953	0.3514
Alpha	ORF1ab	T1001I	HLA-B*27:07	QTTiIQTIV	QTTTIQTIV	0.2369	0.2324
Alpha	ORF1ab	T1001I	HLA-B*35:01	QTTiIQTIV	QTTTIQTIV	0.5057	0.4704
Alpha	ORF1ab	T1001I	HLA-B*35:02	QTTiIQTIV	QTTTIQTIV	0.5006	0.4733
Alpha	ORF1ab	T1001I	HLA-B*35:03	QTTiIQTIV	QTTTIQTIV	0.4811	0.4523
Alpha	ORF1ab	T1001I	HLA-B*35:04	QTTiIQTIV	QTTTIQTIV	0.5031	0.4743
Alpha	ORF1ab	T1001I	HLA-B*35:05	QTTiIQTIV	QTTTIQTIV	0.4435	0.4233
Alpha	ORF1ab	T1001I	HLA-B*35:08	QTTiIQTIV	QTTTIQTIV	0.4485	0.3927
Alpha	ORF1ab	T1001I	HLA-B*35:12	QTTiIQTIV	QTTTIQTIV	0.475	0.4333
Alpha	ORF1ab	T1001I	HLA-B*35:17	QTTiIQTIV	QTTTIQTIV	0.4271	0.4018
Alpha	ORF1ab	T1001I	HLA-B*35:20	QTTiIQTIV	QTTTIQTIV	0.5279	0.4792
Alpha	ORF1ab	T1001I	HLA-B*35:30	QTTiIQTIV	QTTTIQTIV	0.4588	0.4321
Alpha	ORF1ab	T1001I	HLA-B*35:31	QTTiIQTIV	QTTTIQTIV	0.4736	0.4202
Alpha	ORF1ab	T1001I	HLA-B*35:43	QTTiIQTIV	QTTTIQTIV	0.4679	0.4057
Alpha	ORF1ab	T1001I	HLA-B*37:01	QTTiIQTIV	QTTTIQTIV	0.3072	0.2748
Alpha	ORF1ab	T1001I	HLA-B*38:01	QTTiIQTIV	QTTTIQTIV	0.3923	0.3563
Alpha	ORF1ab	T1001I	HLA-B*38:02	QTTiIQTIV	QTTTIQTIV	0.4246	0.366
Alpha	ORF1ab	T1001I	HLA-B*39:01	QTTiIQTIV	QTTTIQTIV	0.4781	0.4248
Alpha	ORF1ab	T1001I	HLA-B*39:02	QTTiIQTIV	QTTTIQTIV	0.4484	0.3972
Alpha	ORF1ab	T1001I	HLA-B*39:05	QTTiIQTIV	QTTTIQTIV	0.4891	0.4433
Alpha	ORF1ab	T1001I	HLA-B*39:06	QTTiIQTIV	QTTTIQTIV	0.515	0.4403
Alpha	ORF1ab	T1001I	HLA-B*39:08	QTTiIQTIV	QTTTIQTIV	0.4686	0.3993
Alpha	ORF1ab	T1001I	HLA-B*39:09	QTTiIQTIV	QTTTIQTIV	0.4259	0.3695
Alpha	ORF1ab	T1001I	HLA-B*39:10	QTTiIQTIV	QTTTIQTIV	0.4342	0.3899
Alpha	ORF1ab	T1001I	HLA-B*39:11	QTTiIQTIV	QTTTIQTIV	0.4804	0.405
Alpha	ORF1ab	T1001I	HLA-B*40:01	QTTiIQTIV	QTTTIQTIV	0.5088	0.47700000000000004
Alpha	ORF1ab	T1001I	HLA-B*40:02	QTTiIQTIV	QTTTIQTIV	0.4707	0.4111
Alpha	ORF1ab	T1001I	HLA-B*40:03	QTTiIQTIV	QTTTIQTIV	0.4318	0.4171
Alpha	ORF1ab	T1001I	HLA-B*40:04	QTTiIQTIV	QTTTIQTIV	0.4925	0.4177
Alpha	ORF1ab	T1001I	HLA-B*40:05	QTTiIQTIV	QTTTIQTIV	0.5418	0.4608
Alpha	ORF1ab	T1001I	HLA-B*40:06	QTTiIQTIV	QTTTIQTIV	0.4411	0.3867
Alpha	ORF1ab	T1001I	HLA-B*40:08	QTTiIQTIV	QTTTIQTIV	0.4866	0.4067
Alpha	ORF1ab	T1001I	HLA-B*40:10	QTTiIQTIV	QTTTIQTIV	0.5741	0.5582
Alpha	ORF1ab	T1001I	HLA-B*41:01	QTTiIQTIV	QTTTIQTIV	0.4049	0.3893
Alpha	ORF1ab	T1001I	HLA-B*41:02	QTTiIQTIV	QTTTIQTIV	0.5158	0.4615
Alpha	ORF1ab	T1001I	HLA-B*42:01	QTTiIQTIV	QTTTIQTIV	0.4778	0.3742
Alpha	ORF1ab	T1001I	HLA-B*42:02	QTTiIQTIV	QTTTIQTIV	0.4218	0.342
Alpha	ORF1ab	T1001I	HLA-B*44:02	QTTiIQTIV	QTTTIQTIV	0.4958	0.4843
Alpha	ORF1ab	T1001I	HLA-B*44:03	QTTiIQTIV	QTTTIQTIV	0.4992	0.4577
Alpha	ORF1ab	T1001I	HLA-B*44:06	QTTiIQTIV	QTTTIQTIV	0.4937	0.4639
Alpha	ORF1ab	T1001I	HLA-B*45:01	QTTiIQTIV	QTTTIQTIV	0.3661	0.297
Alpha	ORF1ab	T1001I	HLA-B*46:01	QTTiIQTIV	QTTTIQTIV	0.2073	0.1652
Alpha	ORF1ab	T1001I	HLA-B*47:01	QTTiIQTIV	QTTTIQTIV	0.4981	0.4672
Alpha	ORF1ab	T1001I	HLA-B*48:01	QTTiIQTIV	QTTTIQTIV	0.3541	0.3445
Alpha	ORF1ab	T1001I	HLA-B*48:03	QTTiIQTIV	QTTTIQTIV	0.4331	0.415
Alpha	ORF1ab	T1001I	HLA-B*48:04	QTTiIQTIV	QTTTIQTIV	0.3493	0.3355
Alpha	ORF1ab	T1001I	HLA-B*49:01	QTTiIQTIV	QTTTIQTIV	0.4102	0.3423
Alpha	ORF1ab	T1001I	HLA-B*50:01	QTTiIQTIV	QTTTIQTIV	0.4454	0.3759
Alpha	ORF1ab	T1001I	HLA-B*51:01	QTTiIQTIV	QTTTIQTIV	0.4204	0.3645
Alpha	ORF1ab	T1001I	HLA-B*51:02	QTTiIQTIV	QTTTIQTIV	0.44799999999999995	0.3638
Alpha	ORF1ab	T1001I	HLA-B*51:06	QTTiIQTIV	QTTTIQTIV	0.5121	0.4561
Alpha	ORF1ab	T1001I	HLA-B*51:07	QTTiIQTIV	QTTTIQTIV	0.4182	0.3619
Alpha	ORF1ab	T1001I	HLA-B*51:08	QTTiIQTIV	QTTTIQTIV	0.4065	0.3741
Alpha	ORF1ab	T1001I	HLA-B*51:10	QTTiIQTIV	QTTTIQTIV	0.4727	0.3837
Alpha	ORF1ab	T1001I	HLA-B*52:01	QTTiIQTIV	QTTTIQTIV	0.4344	0.4051
Alpha	ORF1ab	T1001I	HLA-B*53:01	QTTiIQTIV	QTTTIQTIV	0.5754	0.5109
Alpha	ORF1ab	T1001I	HLA-B*54:01	QTTiIQTIV	QTTTIQTIV	0.4913	0.4319
Alpha	ORF1ab	T1001I	HLA-B*55:01	QTTiIQTIV	QTTTIQTIV	0.5226	0.4716
Alpha	ORF1ab	T1001I	HLA-B*55:02	QTTiIQTIV	QTTTIQTIV	0.5562	0.5159
Alpha	ORF1ab	T1001I	HLA-B*56:01	QTTiIQTIV	QTTTIQTIV	0.4629	0.3961
Alpha	ORF1ab	T1001I	HLA-B*56:02	QTTiIQTIV	QTTTIQTIV	0.4904	0.4762
Alpha	ORF1ab	T1001I	HLA-B*56:03	QTTiIQTIV	QTTTIQTIV	0.4431	0.3651
Alpha	ORF1ab	T1001I	HLA-B*56:04	QTTiIQTIV	QTTTIQTIV	0.4901	0.4682
Alpha	ORF1ab	T1001I	HLA-B*57:01	QTTiIQTIV	QTTTIQTIV	0.4813	0.4512
Alpha	ORF1ab	T1001I	HLA-B*57:02	QTTiIQTIV	QTTTIQTIV	0.5215	0.4717
Alpha	ORF1ab	T1001I	HLA-B*57:03	QTTiIQTIV	QTTTIQTIV	0.5126	0.4634
Alpha	ORF1ab	T1001I	HLA-B*58:01	QTTiIQTIV	QTTTIQTIV	0.556	0.4595
Alpha	ORF1ab	T1001I	HLA-B*58:02	QTTiIQTIV	QTTTIQTIV	0.5173	0.4707
Alpha	ORF1ab	T1001I	HLA-B*67:01	QTTiIQTIV	QTTTIQTIV	0.4391	0.3679
Alpha	ORF1ab	T1001I	HLA-B*81:01	QTTiIQTIV	QTTTIQTIV	0.391	0.3112
Alpha	ORF1ab	T1001I	HLA-A*01:01	TTiIQTIVE	TTTIQTIVE	0.0195	0.1755
Alpha	ORF1ab	T1001I	HLA-A*01:02	TTiIQTIVE	TTTIQTIVE	0.0113	0.154
Alpha	ORF1ab	T1001I	HLA-A*01:03	TTiIQTIVE	TTTIQTIVE	0.1169	0.2742
Alpha	ORF1ab	T1001I	HLA-A*02:01	TTiIQTIVE	TTTIQTIVE	0.1411	0.1744
Alpha	ORF1ab	T1001I	HLA-A*02:02	TTiIQTIVE	TTTIQTIVE	0.1534	0.1663
Alpha	ORF1ab	T1001I	HLA-A*02:03	TTiIQTIVE	TTTIQTIVE	0.1446	0.19699999999999998
Alpha	ORF1ab	T1001I	HLA-A*02:04	TTiIQTIVE	TTTIQTIVE	0.1485	0.1829
Alpha	ORF1ab	T1001I	HLA-A*02:05	TTiIQTIVE	TTTIQTIVE	0.196	0.23199999999999998
Alpha	ORF1ab	T1001I	HLA-A*02:06	TTiIQTIVE	TTTIQTIVE	0.2409	0.242
Alpha	ORF1ab	T1001I	HLA-A*02:07	TTiIQTIVE	TTTIQTIVE	0.2279	0.159
Alpha	ORF1ab	T1001I	HLA-A*02:11	TTiIQTIVE	TTTIQTIVE	0.1364	0.1795
Alpha	ORF1ab	T1001I	HLA-A*02:13	TTiIQTIVE	TTTIQTIVE	0.0843	0.1588
Alpha	ORF1ab	T1001I	HLA-A*02:16	TTiIQTIVE	TTTIQTIVE	0.1067	0.1565
Alpha	ORF1ab	T1001I	HLA-A*02:20	TTiIQTIVE	TTTIQTIVE	0.1853	0.2027
Alpha	ORF1ab	T1001I	HLA-A*02:22	TTiIQTIVE	TTTIQTIVE	0.1569	0.2159
Alpha	ORF1ab	T1001I	HLA-A*03:01	TTiIQTIVE	TTTIQTIVE	0.1602	0.098
Alpha	ORF1ab	T1001I	HLA-A*03:02	TTiIQTIVE	TTTIQTIVE	0.1065	0.1218
Alpha	ORF1ab	T1001I	HLA-A*11:01	TTiIQTIVE	TTTIQTIVE	0.1731	0.3119
Alpha	ORF1ab	T1001I	HLA-A*11:02	TTiIQTIVE	TTTIQTIVE	0.1731	0.3119
Alpha	ORF1ab	T1001I	HLA-A*11:04	TTiIQTIVE	TTTIQTIVE	0.1657	0.3165
Alpha	ORF1ab	T1001I	HLA-A*23:01	TTiIQTIVE	TTTIQTIVE	0.0058	0.1695
Alpha	ORF1ab	T1001I	HLA-A*24:02	TTiIQTIVE	TTTIQTIVE	0.0	0.1196
Alpha	ORF1ab	T1001I	HLA-A*24:03	TTiIQTIVE	TTTIQTIVE	0.0	0.2403
Alpha	ORF1ab	T1001I	HLA-A*24:07	TTiIQTIVE	TTTIQTIVE	0.0	0.1391
Alpha	ORF1ab	T1001I	HLA-A*24:10	TTiIQTIVE	TTTIQTIVE	0.0	0.2241
Alpha	ORF1ab	T1001I	HLA-A*24:14	TTiIQTIVE	TTTIQTIVE	0.0298	0.2382
Alpha	ORF1ab	T1001I	HLA-A*24:17	TTiIQTIVE	TTTIQTIVE	0.0	0.1242
Alpha	ORF1ab	T1001I	HLA-A*24:23	TTiIQTIVE	TTTIQTIVE	0.0	0.2432
Alpha	ORF1ab	T1001I	HLA-A*25:01	TTiIQTIVE	TTTIQTIVE	0.1957	0.2619
Alpha	ORF1ab	T1001I	HLA-A*26:01	TTiIQTIVE	TTTIQTIVE	0.1944	0.2978
Alpha	ORF1ab	T1001I	HLA-A*26:03	TTiIQTIVE	TTTIQTIVE	0.25	0.3419
Alpha	ORF1ab	T1001I	HLA-A*29:01	TTiIQTIVE	TTTIQTIVE	0.2317	0.3252
Alpha	ORF1ab	T1001I	HLA-A*29:02	TTiIQTIVE	TTTIQTIVE	0.2317	0.3252
Alpha	ORF1ab	T1001I	HLA-A*29:06	TTiIQTIVE	TTTIQTIVE	0.2317	0.3252
Alpha	ORF1ab	T1001I	HLA-A*30:01	TTiIQTIVE	TTTIQTIVE	0.2406	0.2396
Alpha	ORF1ab	T1001I	HLA-A*30:02	TTiIQTIVE	TTTIQTIVE	0.237	0.2345
Alpha	ORF1ab	T1001I	HLA-A*30:04	TTiIQTIVE	TTTIQTIVE	0.2636	0.2914
Alpha	ORF1ab	T1001I	HLA-A*31:01	TTiIQTIVE	TTTIQTIVE	0.2561	0.2301
Alpha	ORF1ab	T1001I	HLA-A*31:08	TTiIQTIVE	TTTIQTIVE	0.1059	0.2666
Alpha	ORF1ab	T1001I	HLA-A*32:01	TTiIQTIVE	TTTIQTIVE	0.2854	0.2192
Alpha	ORF1ab	T1001I	HLA-A*32:02	TTiIQTIVE	TTTIQTIVE	0.2275	0.2509
Alpha	ORF1ab	T1001I	HLA-A*32:03	TTiIQTIVE	TTTIQTIVE	0.2329	0.2099
Alpha	ORF1ab	T1001I	HLA-A*33:01	TTiIQTIVE	TTTIQTIVE	0.2685	0.2631
Alpha	ORF1ab	T1001I	HLA-A*33:03	TTiIQTIVE	TTTIQTIVE	0.1657	0.317
Alpha	ORF1ab	T1001I	HLA-A*34:01	TTiIQTIVE	TTTIQTIVE	0.4075	0.3619
Alpha	ORF1ab	T1001I	HLA-A*34:02	TTiIQTIVE	TTTIQTIVE	0.1576	0.2513
Alpha	ORF1ab	T1001I	HLA-A*36:01	TTiIQTIVE	TTTIQTIVE	0.0601	0.1919
Alpha	ORF1ab	T1001I	HLA-A*43:01	TTiIQTIVE	TTTIQTIVE	0.2072	0.2658
Alpha	ORF1ab	T1001I	HLA-A*66:01	TTiIQTIVE	TTTIQTIVE	0.3416	0.4279
Alpha	ORF1ab	T1001I	HLA-A*68:01	TTiIQTIVE	TTTIQTIVE	0.4116	0.4316
Alpha	ORF1ab	T1001I	HLA-A*68:02	TTiIQTIVE	TTTIQTIVE	0.3114	0.4658
Alpha	ORF1ab	T1001I	HLA-A*68:03	TTiIQTIVE	TTTIQTIVE	0.2302	0.3774
Alpha	ORF1ab	T1001I	HLA-A*68:05	TTiIQTIVE	TTTIQTIVE	0.2371	0.3524
Alpha	ORF1ab	T1001I	HLA-A*68:30	TTiIQTIVE	TTTIQTIVE	0.3099	0.4136
Alpha	ORF1ab	T1001I	HLA-A*69:01	TTiIQTIVE	TTTIQTIVE	0.3158	0.3557
Alpha	ORF1ab	T1001I	HLA-A*74:01	TTiIQTIVE	TTTIQTIVE	0.3141	0.2344
Alpha	ORF1ab	T1001I	HLA-A*80:01	TTiIQTIVE	TTTIQTIVE	0.0873	0.1553
Alpha	ORF1ab	T1001I	HLA-B*07:02	TTiIQTIVE	TTTIQTIVE	0.0	0.1596
Alpha	ORF1ab	T1001I	HLA-B*07:05	TTiIQTIVE	TTTIQTIVE	0.0268	0.171
Alpha	ORF1ab	T1001I	HLA-B*08:01	TTiIQTIVE	TTTIQTIVE	0.1691	0.1047
Alpha	ORF1ab	T1001I	HLA-B*13:01	TTiIQTIVE	TTTIQTIVE	0.0506	0.2143
Alpha	ORF1ab	T1001I	HLA-B*13:02	TTiIQTIVE	TTTIQTIVE	0.021	0.1466
Alpha	ORF1ab	T1001I	HLA-B*14:01	TTiIQTIVE	TTTIQTIVE	0.1286	0.1631
Alpha	ORF1ab	T1001I	HLA-B*14:02	TTiIQTIVE	TTTIQTIVE	0.154	0.1974
Alpha	ORF1ab	T1001I	HLA-B*15:01	TTiIQTIVE	TTTIQTIVE	0.2764	0.2285
Alpha	ORF1ab	T1001I	HLA-B*15:02	TTiIQTIVE	TTTIQTIVE	0.3047	0.3145
Alpha	ORF1ab	T1001I	HLA-B*15:03	TTiIQTIVE	TTTIQTIVE	0.2905	0.293
Alpha	ORF1ab	T1001I	HLA-B*15:04	TTiIQTIVE	TTTIQTIVE	0.2501	0.2506
Alpha	ORF1ab	T1001I	HLA-B*15:05	TTiIQTIVE	TTTIQTIVE	0.2804	0.3628
Alpha	ORF1ab	T1001I	HLA-B*15:08	TTiIQTIVE	TTTIQTIVE	0.2759	0.2727
Alpha	ORF1ab	T1001I	HLA-B*15:10	TTiIQTIVE	TTTIQTIVE	0.2199	0.2878
Alpha	ORF1ab	T1001I	HLA-B*15:11	TTiIQTIVE	TTTIQTIVE	0.2715	0.2837
Alpha	ORF1ab	T1001I	HLA-B*15:12	TTiIQTIVE	TTTIQTIVE	0.2607	0.2322
Alpha	ORF1ab	T1001I	HLA-B*15:13	TTiIQTIVE	TTTIQTIVE	0.2039	0.2929
Alpha	ORF1ab	T1001I	HLA-B*15:16	TTiIQTIVE	TTTIQTIVE	0.1418	0.316
Alpha	ORF1ab	T1001I	HLA-B*15:17	TTiIQTIVE	TTTIQTIVE	0.2133	0.3895
Alpha	ORF1ab	T1001I	HLA-B*15:18	TTiIQTIVE	TTTIQTIVE	0.1889	0.2654
Alpha	ORF1ab	T1001I	HLA-B*15:21	TTiIQTIVE	TTTIQTIVE	0.1939	0.2475
Alpha	ORF1ab	T1001I	HLA-B*15:25	TTiIQTIVE	TTTIQTIVE	0.3293	0.27399999999999997
Alpha	ORF1ab	T1001I	HLA-B*15:27	TTiIQTIVE	TTTIQTIVE	0.2436	0.3422
Alpha	ORF1ab	T1001I	HLA-B*18:01	TTiIQTIVE	TTTIQTIVE	0.0192	0.0782
Alpha	ORF1ab	T1001I	HLA-B*18:02	TTiIQTIVE	TTTIQTIVE	0.1645	0.1635
Alpha	ORF1ab	T1001I	HLA-B*27:02	TTiIQTIVE	TTTIQTIVE	0.0	0.1161
Alpha	ORF1ab	T1001I	HLA-B*27:03	TTiIQTIVE	TTTIQTIVE	0.0	0.0065
Alpha	ORF1ab	T1001I	HLA-B*27:04	TTiIQTIVE	TTTIQTIVE	0.0	0.063
Alpha	ORF1ab	T1001I	HLA-B*27:05	TTiIQTIVE	TTTIQTIVE	0.0	0.0031
Alpha	ORF1ab	T1001I	HLA-B*27:06	TTiIQTIVE	TTTIQTIVE	0.0	0.0725
Alpha	ORF1ab	T1001I	HLA-B*27:07	TTiIQTIVE	TTTIQTIVE	0.0	0.0
Alpha	ORF1ab	T1001I	HLA-B*35:01	TTiIQTIVE	TTTIQTIVE	0.2486	0.2752
Alpha	ORF1ab	T1001I	HLA-B*35:02	TTiIQTIVE	TTTIQTIVE	0.287	0.2987
Alpha	ORF1ab	T1001I	HLA-B*35:03	TTiIQTIVE	TTTIQTIVE	0.2275	0.2645
Alpha	ORF1ab	T1001I	HLA-B*35:04	TTiIQTIVE	TTTIQTIVE	0.2862	0.2998
Alpha	ORF1ab	T1001I	HLA-B*35:05	TTiIQTIVE	TTTIQTIVE	0.2135	0.2508
Alpha	ORF1ab	T1001I	HLA-B*35:08	TTiIQTIVE	TTTIQTIVE	0.2762	0.2481
Alpha	ORF1ab	T1001I	HLA-B*35:12	TTiIQTIVE	TTTIQTIVE	0.2538	0.298
Alpha	ORF1ab	T1001I	HLA-B*35:17	TTiIQTIVE	TTTIQTIVE	0.1976	0.2441
Alpha	ORF1ab	T1001I	HLA-B*35:20	TTiIQTIVE	TTTIQTIVE	0.2934	0.3052
Alpha	ORF1ab	T1001I	HLA-B*35:30	TTiIQTIVE	TTTIQTIVE	0.2317	0.25
Alpha	ORF1ab	T1001I	HLA-B*35:31	TTiIQTIVE	TTTIQTIVE	0.0773	0.1232
Alpha	ORF1ab	T1001I	HLA-B*35:43	TTiIQTIVE	TTTIQTIVE	0.265	0.2719
Alpha	ORF1ab	T1001I	HLA-B*37:01	TTiIQTIVE	TTTIQTIVE	0.0036	0.1611
Alpha	ORF1ab	T1001I	HLA-B*38:01	TTiIQTIVE	TTTIQTIVE	0.1047	0.1762
Alpha	ORF1ab	T1001I	HLA-B*38:02	TTiIQTIVE	TTTIQTIVE	0.1232	0.2211
Alpha	ORF1ab	T1001I	HLA-B*39:01	TTiIQTIVE	TTTIQTIVE	0.0254	0.1133
Alpha	ORF1ab	T1001I	HLA-B*39:02	TTiIQTIVE	TTTIQTIVE	0.0214	0.1136
Alpha	ORF1ab	T1001I	HLA-B*39:05	TTiIQTIVE	TTTIQTIVE	0.0844	0.1555
Alpha	ORF1ab	T1001I	HLA-B*39:06	TTiIQTIVE	TTTIQTIVE	0.031	0.1099
Alpha	ORF1ab	T1001I	HLA-B*39:08	TTiIQTIVE	TTTIQTIVE	0.1298	0.2138
Alpha	ORF1ab	T1001I	HLA-B*39:09	TTiIQTIVE	TTTIQTIVE	0.0212	0.1035
Alpha	ORF1ab	T1001I	HLA-B*39:10	TTiIQTIVE	TTTIQTIVE	0.0328	0.0732
Alpha	ORF1ab	T1001I	HLA-B*39:11	TTiIQTIVE	TTTIQTIVE	0.0862	0.1901
Alpha	ORF1ab	T1001I	HLA-B*40:01	TTiIQTIVE	TTTIQTIVE	0.0622	0.0542
Alpha	ORF1ab	T1001I	HLA-B*40:02	TTiIQTIVE	TTTIQTIVE	0.0	0.0438
Alpha	ORF1ab	T1001I	HLA-B*40:03	TTiIQTIVE	TTTIQTIVE	0.0	0.0559
Alpha	ORF1ab	T1001I	HLA-B*40:04	TTiIQTIVE	TTTIQTIVE	0.0222	0.0824
Alpha	ORF1ab	T1001I	HLA-B*40:05	TTiIQTIVE	TTTIQTIVE	0.1211	0.1309
Alpha	ORF1ab	T1001I	HLA-B*40:06	TTiIQTIVE	TTTIQTIVE	0.0	0.0
Alpha	ORF1ab	T1001I	HLA-B*40:08	TTiIQTIVE	TTTIQTIVE	0.0488	0.1215
Alpha	ORF1ab	T1001I	HLA-B*40:10	TTiIQTIVE	TTTIQTIVE	0.2098	0.2178
Alpha	ORF1ab	T1001I	HLA-B*41:01	TTiIQTIVE	TTTIQTIVE	0.0	0.0401
Alpha	ORF1ab	T1001I	HLA-B*41:02	TTiIQTIVE	TTTIQTIVE	0.105	0.114
Alpha	ORF1ab	T1001I	HLA-B*42:01	TTiIQTIVE	TTTIQTIVE	0.1588	0.1598
Alpha	ORF1ab	T1001I	HLA-B*42:02	TTiIQTIVE	TTTIQTIVE	0.0877	0.136
Alpha	ORF1ab	T1001I	HLA-B*44:02	TTiIQTIVE	TTTIQTIVE	0.1451	0.2091
Alpha	ORF1ab	T1001I	HLA-B*44:03	TTiIQTIVE	TTTIQTIVE	0.0452	0.1427
Alpha	ORF1ab	T1001I	HLA-B*44:06	TTiIQTIVE	TTTIQTIVE	0.1119	0.1262
Alpha	ORF1ab	T1001I	HLA-B*45:01	TTiIQTIVE	TTTIQTIVE	0.0601	0.0925
Alpha	ORF1ab	T1001I	HLA-B*46:01	TTiIQTIVE	TTTIQTIVE	0.0	0.2283
Alpha	ORF1ab	T1001I	HLA-B*47:01	TTiIQTIVE	TTTIQTIVE	0.1212	0.2195
Alpha	ORF1ab	T1001I	HLA-B*48:01	TTiIQTIVE	TTTIQTIVE	0.0462	0.0704
Alpha	ORF1ab	T1001I	HLA-B*48:03	TTiIQTIVE	TTTIQTIVE	0.0895	0.1747
Alpha	ORF1ab	T1001I	HLA-B*48:04	TTiIQTIVE	TTTIQTIVE	0.043	0.0725
Alpha	ORF1ab	T1001I	HLA-B*49:01	TTiIQTIVE	TTTIQTIVE	0.2093	0.2114
Alpha	ORF1ab	T1001I	HLA-B*50:01	TTiIQTIVE	TTTIQTIVE	0.16699999999999998	0.1513
Alpha	ORF1ab	T1001I	HLA-B*51:01	TTiIQTIVE	TTTIQTIVE	0.0	0.0487
Alpha	ORF1ab	T1001I	HLA-B*51:02	TTiIQTIVE	TTTIQTIVE	0.0	0.1027
Alpha	ORF1ab	T1001I	HLA-B*51:06	TTiIQTIVE	TTTIQTIVE	0.1196	0.2097
Alpha	ORF1ab	T1001I	HLA-B*51:07	TTiIQTIVE	TTTIQTIVE	0.0	0.0729
Alpha	ORF1ab	T1001I	HLA-B*51:08	TTiIQTIVE	TTTIQTIVE	0.0	0.05
Alpha	ORF1ab	T1001I	HLA-B*51:10	TTiIQTIVE	TTTIQTIVE	0.0	0.0447
Alpha	ORF1ab	T1001I	HLA-B*52:01	TTiIQTIVE	TTTIQTIVE	0.0	0.0543
Alpha	ORF1ab	T1001I	HLA-B*53:01	TTiIQTIVE	TTTIQTIVE	0.1819	0.2371
Alpha	ORF1ab	T1001I	HLA-B*54:01	TTiIQTIVE	TTTIQTIVE	0.1275	0.1934
Alpha	ORF1ab	T1001I	HLA-B*55:01	TTiIQTIVE	TTTIQTIVE	0.2108	0.2435
Alpha	ORF1ab	T1001I	HLA-B*55:02	TTiIQTIVE	TTTIQTIVE	0.2339	0.2325
Alpha	ORF1ab	T1001I	HLA-B*56:01	TTiIQTIVE	TTTIQTIVE	0.1541	0.2285
Alpha	ORF1ab	T1001I	HLA-B*56:02	TTiIQTIVE	TTTIQTIVE	0.2857	0.3396
Alpha	ORF1ab	T1001I	HLA-B*56:03	TTiIQTIVE	TTTIQTIVE	0.1307	0.2639
Alpha	ORF1ab	T1001I	HLA-B*56:04	TTiIQTIVE	TTTIQTIVE	0.2638	0.3319
Alpha	ORF1ab	T1001I	HLA-B*57:01	TTiIQTIVE	TTTIQTIVE	0.14	0.3462
Alpha	ORF1ab	T1001I	HLA-B*57:02	TTiIQTIVE	TTTIQTIVE	0.303	0.4262
Alpha	ORF1ab	T1001I	HLA-B*57:03	TTiIQTIVE	TTTIQTIVE	0.2679	0.3814
Alpha	ORF1ab	T1001I	HLA-B*58:01	TTiIQTIVE	TTTIQTIVE	0.1469	0.4095
Alpha	ORF1ab	T1001I	HLA-B*58:02	TTiIQTIVE	TTTIQTIVE	0.2876	0.4434
Alpha	ORF1ab	T1001I	HLA-B*67:01	TTiIQTIVE	TTTIQTIVE	0.0511	0.1142
Alpha	ORF1ab	T1001I	HLA-B*81:01	TTiIQTIVE	TTTIQTIVE	0.037000000000000005	0.1168
Alpha	ORF1ab	T1001I	HLA-A*01:01	TiIQTIVEV	TTIQTIVEV	0.4586	0.4739
Alpha	ORF1ab	T1001I	HLA-A*01:02	TiIQTIVEV	TTIQTIVEV	0.4037	0.3877
Alpha	ORF1ab	T1001I	HLA-A*01:03	TiIQTIVEV	TTIQTIVEV	0.4964	0.5352
Alpha	ORF1ab	T1001I	HLA-A*02:01	TiIQTIVEV	TTIQTIVEV	0.7488	0.7421
Alpha	ORF1ab	T1001I	HLA-A*02:02	TiIQTIVEV	TTIQTIVEV	0.7141	0.7566
Alpha	ORF1ab	T1001I	HLA-A*02:03	TiIQTIVEV	TTIQTIVEV	0.8194	0.8298
Alpha	ORF1ab	T1001I	HLA-A*02:04	TiIQTIVEV	TTIQTIVEV	0.7118	0.6683
Alpha	ORF1ab	T1001I	HLA-A*02:05	TiIQTIVEV	TTIQTIVEV	0.7494	0.7801
Alpha	ORF1ab	T1001I	HLA-A*02:06	TiIQTIVEV	TTIQTIVEV	0.8137	0.802
Alpha	ORF1ab	T1001I	HLA-A*02:07	TiIQTIVEV	TTIQTIVEV	0.7133	0.7898
Alpha	ORF1ab	T1001I	HLA-A*02:11	TiIQTIVEV	TTIQTIVEV	0.7373	0.6843
Alpha	ORF1ab	T1001I	HLA-A*02:13	TiIQTIVEV	TTIQTIVEV	0.7573	0.741
Alpha	ORF1ab	T1001I	HLA-A*02:16	TiIQTIVEV	TTIQTIVEV	0.7040000000000001	0.6969
Alpha	ORF1ab	T1001I	HLA-A*02:20	TiIQTIVEV	TTIQTIVEV	0.7334	0.7281
Alpha	ORF1ab	T1001I	HLA-A*02:22	TiIQTIVEV	TTIQTIVEV	0.7699	0.7408
Alpha	ORF1ab	T1001I	HLA-A*03:01	TiIQTIVEV	TTIQTIVEV	0.6211	0.6235
Alpha	ORF1ab	T1001I	HLA-A*03:02	TiIQTIVEV	TTIQTIVEV	0.5834	0.6093
Alpha	ORF1ab	T1001I	HLA-A*11:01	TiIQTIVEV	TTIQTIVEV	0.5492	0.6018
Alpha	ORF1ab	T1001I	HLA-A*11:02	TiIQTIVEV	TTIQTIVEV	0.5492	0.6018
Alpha	ORF1ab	T1001I	HLA-A*11:04	TiIQTIVEV	TTIQTIVEV	0.5656	0.6068
Alpha	ORF1ab	T1001I	HLA-A*23:01	TiIQTIVEV	TTIQTIVEV	0.5856	0.4591
Alpha	ORF1ab	T1001I	HLA-A*24:02	TiIQTIVEV	TTIQTIVEV	0.5479	0.4251
Alpha	ORF1ab	T1001I	HLA-A*24:03	TiIQTIVEV	TTIQTIVEV	0.5577	0.47
Alpha	ORF1ab	T1001I	HLA-A*24:07	TiIQTIVEV	TTIQTIVEV	0.5305	0.4372
Alpha	ORF1ab	T1001I	HLA-A*24:10	TiIQTIVEV	TTIQTIVEV	0.5259	0.441
Alpha	ORF1ab	T1001I	HLA-A*24:14	TiIQTIVEV	TTIQTIVEV	0.6478	0.5919
Alpha	ORF1ab	T1001I	HLA-A*24:17	TiIQTIVEV	TTIQTIVEV	0.5216	0.4438
Alpha	ORF1ab	T1001I	HLA-A*24:23	TiIQTIVEV	TTIQTIVEV	0.5683	0.4707
Alpha	ORF1ab	T1001I	HLA-A*25:01	TiIQTIVEV	TTIQTIVEV	0.5816	0.6441
Alpha	ORF1ab	T1001I	HLA-A*26:01	TiIQTIVEV	TTIQTIVEV	0.6026	0.7843
Alpha	ORF1ab	T1001I	HLA-A*26:03	TiIQTIVEV	TTIQTIVEV	0.698	0.8021
Alpha	ORF1ab	T1001I	HLA-A*29:01	TiIQTIVEV	TTIQTIVEV	0.6789	0.6349
Alpha	ORF1ab	T1001I	HLA-A*29:02	TiIQTIVEV	TTIQTIVEV	0.6789	0.6349
Alpha	ORF1ab	T1001I	HLA-A*29:06	TiIQTIVEV	TTIQTIVEV	0.6789	0.6349
Alpha	ORF1ab	T1001I	HLA-A*30:01	TiIQTIVEV	TTIQTIVEV	0.5744	0.44
Alpha	ORF1ab	T1001I	HLA-A*30:02	TiIQTIVEV	TTIQTIVEV	0.5483	0.386
Alpha	ORF1ab	T1001I	HLA-A*30:04	TiIQTIVEV	TTIQTIVEV	0.5481	0.4357
Alpha	ORF1ab	T1001I	HLA-A*31:01	TiIQTIVEV	TTIQTIVEV	0.5915	0.4666
Alpha	ORF1ab	T1001I	HLA-A*31:08	TiIQTIVEV	TTIQTIVEV	0.61	0.5897
Alpha	ORF1ab	T1001I	HLA-A*32:01	TiIQTIVEV	TTIQTIVEV	0.6485	0.6751
Alpha	ORF1ab	T1001I	HLA-A*32:02	TiIQTIVEV	TTIQTIVEV	0.6181	0.6245
Alpha	ORF1ab	T1001I	HLA-A*32:03	TiIQTIVEV	TTIQTIVEV	0.6549	0.6817
Alpha	ORF1ab	T1001I	HLA-A*33:01	TiIQTIVEV	TTIQTIVEV	0.7902	0.5946
Alpha	ORF1ab	T1001I	HLA-A*33:03	TiIQTIVEV	TTIQTIVEV	0.5929	0.4251
Alpha	ORF1ab	T1001I	HLA-A*34:01	TiIQTIVEV	TTIQTIVEV	0.7376	0.7957
Alpha	ORF1ab	T1001I	HLA-A*34:02	TiIQTIVEV	TTIQTIVEV	0.5885	0.6314
Alpha	ORF1ab	T1001I	HLA-A*36:01	TiIQTIVEV	TTIQTIVEV	0.4806	0.5134
Alpha	ORF1ab	T1001I	HLA-A*43:01	TiIQTIVEV	TTIQTIVEV	0.6496	0.7828
Alpha	ORF1ab	T1001I	HLA-A*66:01	TiIQTIVEV	TTIQTIVEV	0.6798	0.8331
Alpha	ORF1ab	T1001I	HLA-A*68:01	TiIQTIVEV	TTIQTIVEV	0.654	0.7227
Alpha	ORF1ab	T1001I	HLA-A*68:02	TiIQTIVEV	TTIQTIVEV	0.7989	0.9331
Alpha	ORF1ab	T1001I	HLA-A*68:03	TiIQTIVEV	TTIQTIVEV	0.6929	0.7012
Alpha	ORF1ab	T1001I	HLA-A*68:05	TiIQTIVEV	TTIQTIVEV	0.6944	0.7186
Alpha	ORF1ab	T1001I	HLA-A*68:30	TiIQTIVEV	TTIQTIVEV	0.6444	0.6544
Alpha	ORF1ab	T1001I	HLA-A*69:01	TiIQTIVEV	TTIQTIVEV	0.8049	0.8885
Alpha	ORF1ab	T1001I	HLA-A*74:01	TiIQTIVEV	TTIQTIVEV	0.6743	0.6654
Alpha	ORF1ab	T1001I	HLA-A*80:01	TiIQTIVEV	TTIQTIVEV	0.5215	0.4854
Alpha	ORF1ab	T1001I	HLA-B*07:02	TiIQTIVEV	TTIQTIVEV	0.4731	0.4167
Alpha	ORF1ab	T1001I	HLA-B*07:05	TiIQTIVEV	TTIQTIVEV	0.4655	0.4228
Alpha	ORF1ab	T1001I	HLA-B*08:01	TiIQTIVEV	TTIQTIVEV	0.6022	0.5765
Alpha	ORF1ab	T1001I	HLA-B*13:01	TiIQTIVEV	TTIQTIVEV	0.4915	0.4422
Alpha	ORF1ab	T1001I	HLA-B*13:02	TiIQTIVEV	TTIQTIVEV	0.3456	0.3513
Alpha	ORF1ab	T1001I	HLA-B*14:01	TiIQTIVEV	TTIQTIVEV	0.5835	0.6608
Alpha	ORF1ab	T1001I	HLA-B*14:02	TiIQTIVEV	TTIQTIVEV	0.5719	0.6413
Alpha	ORF1ab	T1001I	HLA-B*15:01	TiIQTIVEV	TTIQTIVEV	0.6778	0.6374
Alpha	ORF1ab	T1001I	HLA-B*15:02	TiIQTIVEV	TTIQTIVEV	0.6755	0.6509999999999999
Alpha	ORF1ab	T1001I	HLA-B*15:03	TiIQTIVEV	TTIQTIVEV	0.6301	0.6462
Alpha	ORF1ab	T1001I	HLA-B*15:04	TiIQTIVEV	TTIQTIVEV	0.6055	0.5956
Alpha	ORF1ab	T1001I	HLA-B*15:05	TiIQTIVEV	TTIQTIVEV	0.6523	0.6884
Alpha	ORF1ab	T1001I	HLA-B*15:08	TiIQTIVEV	TTIQTIVEV	0.6694	0.6188
Alpha	ORF1ab	T1001I	HLA-B*15:10	TiIQTIVEV	TTIQTIVEV	0.5489999999999999	0.5794
Alpha	ORF1ab	T1001I	HLA-B*15:11	TiIQTIVEV	TTIQTIVEV	0.6462	0.5973
Alpha	ORF1ab	T1001I	HLA-B*15:12	TiIQTIVEV	TTIQTIVEV	0.654	0.6034
Alpha	ORF1ab	T1001I	HLA-B*15:13	TiIQTIVEV	TTIQTIVEV	0.6525	0.595
Alpha	ORF1ab	T1001I	HLA-B*15:16	TiIQTIVEV	TTIQTIVEV	0.5895	0.5726
Alpha	ORF1ab	T1001I	HLA-B*15:17	TiIQTIVEV	TTIQTIVEV	0.6179	0.6979
Alpha	ORF1ab	T1001I	HLA-B*15:18	TiIQTIVEV	TTIQTIVEV	0.5611	0.5651
Alpha	ORF1ab	T1001I	HLA-B*15:21	TiIQTIVEV	TTIQTIVEV	0.5948	0.604
Alpha	ORF1ab	T1001I	HLA-B*15:25	TiIQTIVEV	TTIQTIVEV	0.6661	0.6446
Alpha	ORF1ab	T1001I	HLA-B*15:27	TiIQTIVEV	TTIQTIVEV	0.6755	0.6538
Alpha	ORF1ab	T1001I	HLA-B*18:01	TiIQTIVEV	TTIQTIVEV	0.4004	0.3784
Alpha	ORF1ab	T1001I	HLA-B*18:02	TiIQTIVEV	TTIQTIVEV	0.4963	0.4609
Alpha	ORF1ab	T1001I	HLA-B*27:02	TiIQTIVEV	TTIQTIVEV	0.4562	0.3897
Alpha	ORF1ab	T1001I	HLA-B*27:03	TiIQTIVEV	TTIQTIVEV	0.4178	0.3837
Alpha	ORF1ab	T1001I	HLA-B*27:04	TiIQTIVEV	TTIQTIVEV	0.4745	0.4724
Alpha	ORF1ab	T1001I	HLA-B*27:05	TiIQTIVEV	TTIQTIVEV	0.4297	0.3981
Alpha	ORF1ab	T1001I	HLA-B*27:06	TiIQTIVEV	TTIQTIVEV	0.4799	0.4882
Alpha	ORF1ab	T1001I	HLA-B*27:07	TiIQTIVEV	TTIQTIVEV	0.457	0.4145
Alpha	ORF1ab	T1001I	HLA-B*35:01	TiIQTIVEV	TTIQTIVEV	0.5662	0.5173
Alpha	ORF1ab	T1001I	HLA-B*35:02	TiIQTIVEV	TTIQTIVEV	0.606	0.5775
Alpha	ORF1ab	T1001I	HLA-B*35:03	TiIQTIVEV	TTIQTIVEV	0.5797	0.5563
Alpha	ORF1ab	T1001I	HLA-B*35:04	TiIQTIVEV	TTIQTIVEV	0.6068	0.5783
Alpha	ORF1ab	T1001I	HLA-B*35:05	TiIQTIVEV	TTIQTIVEV	0.5534	0.5331
Alpha	ORF1ab	T1001I	HLA-B*35:08	TiIQTIVEV	TTIQTIVEV	0.5159	0.4731
Alpha	ORF1ab	T1001I	HLA-B*35:12	TiIQTIVEV	TTIQTIVEV	0.5984	0.5696
Alpha	ORF1ab	T1001I	HLA-B*35:17	TiIQTIVEV	TTIQTIVEV	0.5485	0.5295
Alpha	ORF1ab	T1001I	HLA-B*35:20	TiIQTIVEV	TTIQTIVEV	0.6335	0.5566
Alpha	ORF1ab	T1001I	HLA-B*35:30	TiIQTIVEV	TTIQTIVEV	0.5586	0.5303
Alpha	ORF1ab	T1001I	HLA-B*35:31	TiIQTIVEV	TTIQTIVEV	0.5645	0.563
Alpha	ORF1ab	T1001I	HLA-B*35:43	TiIQTIVEV	TTIQTIVEV	0.5919	0.5902
Alpha	ORF1ab	T1001I	HLA-B*37:01	TiIQTIVEV	TTIQTIVEV	0.563	0.5629
Alpha	ORF1ab	T1001I	HLA-B*38:01	TiIQTIVEV	TTIQTIVEV	0.4898	0.5083
Alpha	ORF1ab	T1001I	HLA-B*38:02	TiIQTIVEV	TTIQTIVEV	0.5182	0.5569
Alpha	ORF1ab	T1001I	HLA-B*39:01	TiIQTIVEV	TTIQTIVEV	0.5949	0.5770000000000001
Alpha	ORF1ab	T1001I	HLA-B*39:02	TiIQTIVEV	TTIQTIVEV	0.6141	0.5692
Alpha	ORF1ab	T1001I	HLA-B*39:05	TiIQTIVEV	TTIQTIVEV	0.5667	0.6061
Alpha	ORF1ab	T1001I	HLA-B*39:06	TiIQTIVEV	TTIQTIVEV	0.6075	0.5416
Alpha	ORF1ab	T1001I	HLA-B*39:08	TiIQTIVEV	TTIQTIVEV	0.5723	0.5456
Alpha	ORF1ab	T1001I	HLA-B*39:09	TiIQTIVEV	TTIQTIVEV	0.5905	0.5799
Alpha	ORF1ab	T1001I	HLA-B*39:10	TiIQTIVEV	TTIQTIVEV	0.5412	0.5235
Alpha	ORF1ab	T1001I	HLA-B*39:11	TiIQTIVEV	TTIQTIVEV	0.5329	0.545
Alpha	ORF1ab	T1001I	HLA-B*40:01	TiIQTIVEV	TTIQTIVEV	0.5668	0.4625
Alpha	ORF1ab	T1001I	HLA-B*40:02	TiIQTIVEV	TTIQTIVEV	0.545	0.4838
Alpha	ORF1ab	T1001I	HLA-B*40:03	TiIQTIVEV	TTIQTIVEV	0.4692	0.4063
Alpha	ORF1ab	T1001I	HLA-B*40:04	TiIQTIVEV	TTIQTIVEV	0.5373	0.4575
Alpha	ORF1ab	T1001I	HLA-B*40:05	TiIQTIVEV	TTIQTIVEV	0.6192	0.6202
Alpha	ORF1ab	T1001I	HLA-B*40:06	TiIQTIVEV	TTIQTIVEV	0.5154	0.4076
Alpha	ORF1ab	T1001I	HLA-B*40:08	TiIQTIVEV	TTIQTIVEV	0.5517	0.4612
Alpha	ORF1ab	T1001I	HLA-B*40:10	TiIQTIVEV	TTIQTIVEV	0.5876	0.574
Alpha	ORF1ab	T1001I	HLA-B*41:01	TiIQTIVEV	TTIQTIVEV	0.4970000000000001	0.4312
Alpha	ORF1ab	T1001I	HLA-B*41:02	TiIQTIVEV	TTIQTIVEV	0.585	0.5411
Alpha	ORF1ab	T1001I	HLA-B*42:01	TiIQTIVEV	TTIQTIVEV	0.5512	0.529
Alpha	ORF1ab	T1001I	HLA-B*42:02	TiIQTIVEV	TTIQTIVEV	0.5171	0.4761
Alpha	ORF1ab	T1001I	HLA-B*44:02	TiIQTIVEV	TTIQTIVEV	0.5839	0.4798
Alpha	ORF1ab	T1001I	HLA-B*44:03	TiIQTIVEV	TTIQTIVEV	0.5606	0.4786
Alpha	ORF1ab	T1001I	HLA-B*44:06	TiIQTIVEV	TTIQTIVEV	0.5742	0.4642
Alpha	ORF1ab	T1001I	HLA-B*45:01	TiIQTIVEV	TTIQTIVEV	0.4372	0.3726
Alpha	ORF1ab	T1001I	HLA-B*46:01	TiIQTIVEV	TTIQTIVEV	0.4812	0.2979
Alpha	ORF1ab	T1001I	HLA-B*47:01	TiIQTIVEV	TTIQTIVEV	0.6198	0.6068
Alpha	ORF1ab	T1001I	HLA-B*48:01	TiIQTIVEV	TTIQTIVEV	0.4395	0.4818
Alpha	ORF1ab	T1001I	HLA-B*48:03	TiIQTIVEV	TTIQTIVEV	0.4792	0.5037
Alpha	ORF1ab	T1001I	HLA-B*48:04	TiIQTIVEV	TTIQTIVEV	0.4497	0.5096
Alpha	ORF1ab	T1001I	HLA-B*49:01	TiIQTIVEV	TTIQTIVEV	0.5122	0.4187
Alpha	ORF1ab	T1001I	HLA-B*50:01	TiIQTIVEV	TTIQTIVEV	0.6293	0.5502
Alpha	ORF1ab	T1001I	HLA-B*51:01	TiIQTIVEV	TTIQTIVEV	0.5427	0.4253
Alpha	ORF1ab	T1001I	HLA-B*51:02	TiIQTIVEV	TTIQTIVEV	0.5149	0.4286
Alpha	ORF1ab	T1001I	HLA-B*51:06	TiIQTIVEV	TTIQTIVEV	0.6268	0.6015
Alpha	ORF1ab	T1001I	HLA-B*51:07	TiIQTIVEV	TTIQTIVEV	0.5720000000000001	0.4499
Alpha	ORF1ab	T1001I	HLA-B*51:08	TiIQTIVEV	TTIQTIVEV	0.5215	0.3933
Alpha	ORF1ab	T1001I	HLA-B*51:10	TiIQTIVEV	TTIQTIVEV	0.5335	0.4404
Alpha	ORF1ab	T1001I	HLA-B*52:01	TiIQTIVEV	TTIQTIVEV	0.5366	0.4847
Alpha	ORF1ab	T1001I	HLA-B*53:01	TiIQTIVEV	TTIQTIVEV	0.6195	0.529
Alpha	ORF1ab	T1001I	HLA-B*54:01	TiIQTIVEV	TTIQTIVEV	0.4748	0.4203
Alpha	ORF1ab	T1001I	HLA-B*55:01	TiIQTIVEV	TTIQTIVEV	0.5911	0.5044
Alpha	ORF1ab	T1001I	HLA-B*55:02	TiIQTIVEV	TTIQTIVEV	0.5902	0.552
Alpha	ORF1ab	T1001I	HLA-B*56:01	TiIQTIVEV	TTIQTIVEV	0.5599	0.5248
Alpha	ORF1ab	T1001I	HLA-B*56:02	TiIQTIVEV	TTIQTIVEV	0.5843	0.6039
Alpha	ORF1ab	T1001I	HLA-B*56:03	TiIQTIVEV	TTIQTIVEV	0.603	0.5595
Alpha	ORF1ab	T1001I	HLA-B*56:04	TiIQTIVEV	TTIQTIVEV	0.584	0.6132
Alpha	ORF1ab	T1001I	HLA-B*57:01	TiIQTIVEV	TTIQTIVEV	0.5167	0.6007
Alpha	ORF1ab	T1001I	HLA-B*57:02	TiIQTIVEV	TTIQTIVEV	0.4995	0.6358
Alpha	ORF1ab	T1001I	HLA-B*57:03	TiIQTIVEV	TTIQTIVEV	0.5234	0.64
Alpha	ORF1ab	T1001I	HLA-B*58:01	TiIQTIVEV	TTIQTIVEV	0.5924	0.5566
Alpha	ORF1ab	T1001I	HLA-B*58:02	TiIQTIVEV	TTIQTIVEV	0.5709	0.5719
Alpha	ORF1ab	T1001I	HLA-B*67:01	TiIQTIVEV	TTIQTIVEV	0.5648	0.5255
Alpha	ORF1ab	T1001I	HLA-B*81:01	TiIQTIVEV	TTIQTIVEV	0.4006	0.3851
Alpha	ORF1ab	T1001I	HLA-A*01:01	iIQTIVEVQ	TIQTIVEVQ	0.0364	0.0429
Alpha	ORF1ab	T1001I	HLA-A*01:02	iIQTIVEVQ	TIQTIVEVQ	0.0553	0.0445
Alpha	ORF1ab	T1001I	HLA-A*01:03	iIQTIVEVQ	TIQTIVEVQ	0.1738	0.1609
Alpha	ORF1ab	T1001I	HLA-A*02:01	iIQTIVEVQ	TIQTIVEVQ	0.1539	0.1618
Alpha	ORF1ab	T1001I	HLA-A*02:02	iIQTIVEVQ	TIQTIVEVQ	0.2281	0.2552
Alpha	ORF1ab	T1001I	HLA-A*02:03	iIQTIVEVQ	TIQTIVEVQ	0.2207	0.2231
Alpha	ORF1ab	T1001I	HLA-A*02:04	iIQTIVEVQ	TIQTIVEVQ	0.3313	0.3028
Alpha	ORF1ab	T1001I	HLA-A*02:05	iIQTIVEVQ	TIQTIVEVQ	0.23399999999999999	0.2447
Alpha	ORF1ab	T1001I	HLA-A*02:06	iIQTIVEVQ	TIQTIVEVQ	0.1932	0.1509
Alpha	ORF1ab	T1001I	HLA-A*02:07	iIQTIVEVQ	TIQTIVEVQ	0.1054	0.09699999999999999
Alpha	ORF1ab	T1001I	HLA-A*02:11	iIQTIVEVQ	TIQTIVEVQ	0.2298	0.1669
Alpha	ORF1ab	T1001I	HLA-A*02:13	iIQTIVEVQ	TIQTIVEVQ	0.2457	0.2216
Alpha	ORF1ab	T1001I	HLA-A*02:16	iIQTIVEVQ	TIQTIVEVQ	0.1444	0.1365
Alpha	ORF1ab	T1001I	HLA-A*02:20	iIQTIVEVQ	TIQTIVEVQ	0.1469	0.1333
Alpha	ORF1ab	T1001I	HLA-A*02:22	iIQTIVEVQ	TIQTIVEVQ	0.2235	0.2448
Alpha	ORF1ab	T1001I	HLA-A*03:01	iIQTIVEVQ	TIQTIVEVQ	0.0588	0.1605
Alpha	ORF1ab	T1001I	HLA-A*03:02	iIQTIVEVQ	TIQTIVEVQ	0.0215	0.1165
Alpha	ORF1ab	T1001I	HLA-A*11:01	iIQTIVEVQ	TIQTIVEVQ	0.0204	0.0777
Alpha	ORF1ab	T1001I	HLA-A*11:02	iIQTIVEVQ	TIQTIVEVQ	0.0204	0.0777
Alpha	ORF1ab	T1001I	HLA-A*11:04	iIQTIVEVQ	TIQTIVEVQ	0.0638	0.1413
Alpha	ORF1ab	T1001I	HLA-A*23:01	iIQTIVEVQ	TIQTIVEVQ	0.1847	0.0586
Alpha	ORF1ab	T1001I	HLA-A*24:02	iIQTIVEVQ	TIQTIVEVQ	0.16899999999999998	0.1146
Alpha	ORF1ab	T1001I	HLA-A*24:03	iIQTIVEVQ	TIQTIVEVQ	0.2112	0.1981
Alpha	ORF1ab	T1001I	HLA-A*24:07	iIQTIVEVQ	TIQTIVEVQ	0.2512	0.1256
Alpha	ORF1ab	T1001I	HLA-A*24:10	iIQTIVEVQ	TIQTIVEVQ	0.1565	0.175
Alpha	ORF1ab	T1001I	HLA-A*24:14	iIQTIVEVQ	TIQTIVEVQ	0.20800000000000002	0.2103
Alpha	ORF1ab	T1001I	HLA-A*24:17	iIQTIVEVQ	TIQTIVEVQ	0.1193	0.1065
Alpha	ORF1ab	T1001I	HLA-A*24:23	iIQTIVEVQ	TIQTIVEVQ	0.217	0.1965
Alpha	ORF1ab	T1001I	HLA-A*25:01	iIQTIVEVQ	TIQTIVEVQ	0.1409	0.1667
Alpha	ORF1ab	T1001I	HLA-A*26:01	iIQTIVEVQ	TIQTIVEVQ	0.1739	0.1896
Alpha	ORF1ab	T1001I	HLA-A*26:03	iIQTIVEVQ	TIQTIVEVQ	0.1609	0.2215
Alpha	ORF1ab	T1001I	HLA-A*29:01	iIQTIVEVQ	TIQTIVEVQ	0.0942	0.08900000000000001
Alpha	ORF1ab	T1001I	HLA-A*29:02	iIQTIVEVQ	TIQTIVEVQ	0.0942	0.08900000000000001
Alpha	ORF1ab	T1001I	HLA-A*29:06	iIQTIVEVQ	TIQTIVEVQ	0.0942	0.08900000000000001
Alpha	ORF1ab	T1001I	HLA-A*30:01	iIQTIVEVQ	TIQTIVEVQ	0.1333	0.11800000000000001
Alpha	ORF1ab	T1001I	HLA-A*30:02	iIQTIVEVQ	TIQTIVEVQ	0.18600000000000005	0.1668
Alpha	ORF1ab	T1001I	HLA-A*30:04	iIQTIVEVQ	TIQTIVEVQ	0.3163	0.2958
Alpha	ORF1ab	T1001I	HLA-A*31:01	iIQTIVEVQ	TIQTIVEVQ	0.1177	0.1212
Alpha	ORF1ab	T1001I	HLA-A*31:08	iIQTIVEVQ	TIQTIVEVQ	0.13	0.102
Alpha	ORF1ab	T1001I	HLA-A*32:01	iIQTIVEVQ	TIQTIVEVQ	0.1945	0.1797
Alpha	ORF1ab	T1001I	HLA-A*32:02	iIQTIVEVQ	TIQTIVEVQ	0.2207	0.2335
Alpha	ORF1ab	T1001I	HLA-A*32:03	iIQTIVEVQ	TIQTIVEVQ	0.2358	0.1876
Alpha	ORF1ab	T1001I	HLA-A*33:01	iIQTIVEVQ	TIQTIVEVQ	0.0287	0.0576
Alpha	ORF1ab	T1001I	HLA-A*33:03	iIQTIVEVQ	TIQTIVEVQ	0.1757	0.1054
Alpha	ORF1ab	T1001I	HLA-A*34:01	iIQTIVEVQ	TIQTIVEVQ	0.2547	0.2261
Alpha	ORF1ab	T1001I	HLA-A*34:02	iIQTIVEVQ	TIQTIVEVQ	0.0067	0.0601
Alpha	ORF1ab	T1001I	HLA-A*36:01	iIQTIVEVQ	TIQTIVEVQ	0.0783	0.0708
Alpha	ORF1ab	T1001I	HLA-A*43:01	iIQTIVEVQ	TIQTIVEVQ	0.2034	0.1862
Alpha	ORF1ab	T1001I	HLA-A*66:01	iIQTIVEVQ	TIQTIVEVQ	0.1235	0.2158
Alpha	ORF1ab	T1001I	HLA-A*68:01	iIQTIVEVQ	TIQTIVEVQ	0.1632	0.289
Alpha	ORF1ab	T1001I	HLA-A*68:02	iIQTIVEVQ	TIQTIVEVQ	0.1691	0.267
Alpha	ORF1ab	T1001I	HLA-A*68:03	iIQTIVEVQ	TIQTIVEVQ	0.1514	0.2315
Alpha	ORF1ab	T1001I	HLA-A*68:05	iIQTIVEVQ	TIQTIVEVQ	0.2479	0.2616
Alpha	ORF1ab	T1001I	HLA-A*68:30	iIQTIVEVQ	TIQTIVEVQ	0.0621	0.0998
Alpha	ORF1ab	T1001I	HLA-A*69:01	iIQTIVEVQ	TIQTIVEVQ	0.1285	0.1632
Alpha	ORF1ab	T1001I	HLA-A*74:01	iIQTIVEVQ	TIQTIVEVQ	0.1951	0.182
Alpha	ORF1ab	T1001I	HLA-A*80:01	iIQTIVEVQ	TIQTIVEVQ	0.028999999999999998	0.0452
Alpha	ORF1ab	T1001I	HLA-B*07:02	iIQTIVEVQ	TIQTIVEVQ	0.0131	0.0495
Alpha	ORF1ab	T1001I	HLA-B*07:05	iIQTIVEVQ	TIQTIVEVQ	0.0458	0.0383
Alpha	ORF1ab	T1001I	HLA-B*08:01	iIQTIVEVQ	TIQTIVEVQ	0.1487	0.1603
Alpha	ORF1ab	T1001I	HLA-B*13:01	iIQTIVEVQ	TIQTIVEVQ	0.1313	0.1293
Alpha	ORF1ab	T1001I	HLA-B*13:02	iIQTIVEVQ	TIQTIVEVQ	0.0435	0.0254
Alpha	ORF1ab	T1001I	HLA-B*14:01	iIQTIVEVQ	TIQTIVEVQ	0.0925	0.1171
Alpha	ORF1ab	T1001I	HLA-B*14:02	iIQTIVEVQ	TIQTIVEVQ	0.11	0.1284
Alpha	ORF1ab	T1001I	HLA-B*15:01	iIQTIVEVQ	TIQTIVEVQ	0.2938	0.27399999999999997
Alpha	ORF1ab	T1001I	HLA-B*15:02	iIQTIVEVQ	TIQTIVEVQ	0.3231	0.2981
Alpha	ORF1ab	T1001I	HLA-B*15:03	iIQTIVEVQ	TIQTIVEVQ	0.3123	0.2795
Alpha	ORF1ab	T1001I	HLA-B*15:04	iIQTIVEVQ	TIQTIVEVQ	0.2621	0.2185
Alpha	ORF1ab	T1001I	HLA-B*15:05	iIQTIVEVQ	TIQTIVEVQ	0.2685	0.231
Alpha	ORF1ab	T1001I	HLA-B*15:08	iIQTIVEVQ	TIQTIVEVQ	0.2797	0.2669
Alpha	ORF1ab	T1001I	HLA-B*15:10	iIQTIVEVQ	TIQTIVEVQ	0.1931	0.2058
Alpha	ORF1ab	T1001I	HLA-B*15:11	iIQTIVEVQ	TIQTIVEVQ	0.2772	0.2401
Alpha	ORF1ab	T1001I	HLA-B*15:12	iIQTIVEVQ	TIQTIVEVQ	0.2731	0.2563
Alpha	ORF1ab	T1001I	HLA-B*15:13	iIQTIVEVQ	TIQTIVEVQ	0.2461	0.2593
Alpha	ORF1ab	T1001I	HLA-B*15:16	iIQTIVEVQ	TIQTIVEVQ	0.1841	0.1339
Alpha	ORF1ab	T1001I	HLA-B*15:17	iIQTIVEVQ	TIQTIVEVQ	0.2326	0.2047
Alpha	ORF1ab	T1001I	HLA-B*15:18	iIQTIVEVQ	TIQTIVEVQ	0.2583	0.2483
Alpha	ORF1ab	T1001I	HLA-B*15:21	iIQTIVEVQ	TIQTIVEVQ	0.1767	0.2497
Alpha	ORF1ab	T1001I	HLA-B*15:25	iIQTIVEVQ	TIQTIVEVQ	0.309	0.2568
Alpha	ORF1ab	T1001I	HLA-B*15:27	iIQTIVEVQ	TIQTIVEVQ	0.3626	0.3404
Alpha	ORF1ab	T1001I	HLA-B*18:01	iIQTIVEVQ	TIQTIVEVQ	0.0522	0.1289
Alpha	ORF1ab	T1001I	HLA-B*18:02	iIQTIVEVQ	TIQTIVEVQ	0.0485	0.0673
Alpha	ORF1ab	T1001I	HLA-B*27:02	iIQTIVEVQ	TIQTIVEVQ	0.0563	0.0
Alpha	ORF1ab	T1001I	HLA-B*27:03	iIQTIVEVQ	TIQTIVEVQ	0.0	0.0
Alpha	ORF1ab	T1001I	HLA-B*27:04	iIQTIVEVQ	TIQTIVEVQ	0.0388	0.0
Alpha	ORF1ab	T1001I	HLA-B*27:05	iIQTIVEVQ	TIQTIVEVQ	0.02	0.0
Alpha	ORF1ab	T1001I	HLA-B*27:06	iIQTIVEVQ	TIQTIVEVQ	0.0362	0.0
Alpha	ORF1ab	T1001I	HLA-B*27:07	iIQTIVEVQ	TIQTIVEVQ	0.0	0.0
Alpha	ORF1ab	T1001I	HLA-B*35:01	iIQTIVEVQ	TIQTIVEVQ	0.1161	0.1211
Alpha	ORF1ab	T1001I	HLA-B*35:02	iIQTIVEVQ	TIQTIVEVQ	0.1672	0.1308
Alpha	ORF1ab	T1001I	HLA-B*35:03	iIQTIVEVQ	TIQTIVEVQ	0.1701	0.1394
Alpha	ORF1ab	T1001I	HLA-B*35:04	iIQTIVEVQ	TIQTIVEVQ	0.1695	0.1313
Alpha	ORF1ab	T1001I	HLA-B*35:05	iIQTIVEVQ	TIQTIVEVQ	0.1719	0.0941
Alpha	ORF1ab	T1001I	HLA-B*35:08	iIQTIVEVQ	TIQTIVEVQ	0.1075	0.0491
Alpha	ORF1ab	T1001I	HLA-B*35:12	iIQTIVEVQ	TIQTIVEVQ	0.1509	0.1279
Alpha	ORF1ab	T1001I	HLA-B*35:17	iIQTIVEVQ	TIQTIVEVQ	0.1605	0.1076
Alpha	ORF1ab	T1001I	HLA-B*35:20	iIQTIVEVQ	TIQTIVEVQ	0.1094	0.182
Alpha	ORF1ab	T1001I	HLA-B*35:30	iIQTIVEVQ	TIQTIVEVQ	0.1658	0.102
Alpha	ORF1ab	T1001I	HLA-B*35:31	iIQTIVEVQ	TIQTIVEVQ	0.0726	0.0331
Alpha	ORF1ab	T1001I	HLA-B*35:43	iIQTIVEVQ	TIQTIVEVQ	0.3068	0.2643
Alpha	ORF1ab	T1001I	HLA-B*37:01	iIQTIVEVQ	TIQTIVEVQ	0.0973	0.1341
Alpha	ORF1ab	T1001I	HLA-B*38:01	iIQTIVEVQ	TIQTIVEVQ	0.0364	0.0581
Alpha	ORF1ab	T1001I	HLA-B*38:02	iIQTIVEVQ	TIQTIVEVQ	0.1044	0.1072
Alpha	ORF1ab	T1001I	HLA-B*39:01	iIQTIVEVQ	TIQTIVEVQ	0.036000000000000004	0.0751
Alpha	ORF1ab	T1001I	HLA-B*39:02	iIQTIVEVQ	TIQTIVEVQ	0.1624	0.1135
Alpha	ORF1ab	T1001I	HLA-B*39:05	iIQTIVEVQ	TIQTIVEVQ	0.0705	0.092
Alpha	ORF1ab	T1001I	HLA-B*39:06	iIQTIVEVQ	TIQTIVEVQ	0.0173	0.0427
Alpha	ORF1ab	T1001I	HLA-B*39:08	iIQTIVEVQ	TIQTIVEVQ	0.2619	0.1561
Alpha	ORF1ab	T1001I	HLA-B*39:09	iIQTIVEVQ	TIQTIVEVQ	0.0511	0.0975
Alpha	ORF1ab	T1001I	HLA-B*39:10	iIQTIVEVQ	TIQTIVEVQ	0.0584	0.08
Alpha	ORF1ab	T1001I	HLA-B*39:11	iIQTIVEVQ	TIQTIVEVQ	0.1081	0.13699999999999998
Alpha	ORF1ab	T1001I	HLA-B*40:01	iIQTIVEVQ	TIQTIVEVQ	0.0355	0.0818
Alpha	ORF1ab	T1001I	HLA-B*40:02	iIQTIVEVQ	TIQTIVEVQ	0.0	0.0
Alpha	ORF1ab	T1001I	HLA-B*40:03	iIQTIVEVQ	TIQTIVEVQ	0.0078	0.0093
Alpha	ORF1ab	T1001I	HLA-B*40:04	iIQTIVEVQ	TIQTIVEVQ	0.036000000000000004	0.06
Alpha	ORF1ab	T1001I	HLA-B*40:05	iIQTIVEVQ	TIQTIVEVQ	0.0892	0.0246
Alpha	ORF1ab	T1001I	HLA-B*40:06	iIQTIVEVQ	TIQTIVEVQ	0.0	0.0
Alpha	ORF1ab	T1001I	HLA-B*40:08	iIQTIVEVQ	TIQTIVEVQ	0.1196	0.1008
Alpha	ORF1ab	T1001I	HLA-B*40:10	iIQTIVEVQ	TIQTIVEVQ	0.1375	0.1401
Alpha	ORF1ab	T1001I	HLA-B*41:01	iIQTIVEVQ	TIQTIVEVQ	0.0	0.0099
Alpha	ORF1ab	T1001I	HLA-B*41:02	iIQTIVEVQ	TIQTIVEVQ	0.0075	0.0134
Alpha	ORF1ab	T1001I	HLA-B*42:01	iIQTIVEVQ	TIQTIVEVQ	0.1218	0.111
Alpha	ORF1ab	T1001I	HLA-B*42:02	iIQTIVEVQ	TIQTIVEVQ	0.1213	0.0769
Alpha	ORF1ab	T1001I	HLA-B*44:02	iIQTIVEVQ	TIQTIVEVQ	0.2006	0.3266
Alpha	ORF1ab	T1001I	HLA-B*44:03	iIQTIVEVQ	TIQTIVEVQ	0.0941	0.1646
Alpha	ORF1ab	T1001I	HLA-B*44:06	iIQTIVEVQ	TIQTIVEVQ	0.14400000000000002	0.1847
Alpha	ORF1ab	T1001I	HLA-B*45:01	iIQTIVEVQ	TIQTIVEVQ	0.0	0.0477
Alpha	ORF1ab	T1001I	HLA-B*46:01	iIQTIVEVQ	TIQTIVEVQ	0.044000000000000004	0.0
Alpha	ORF1ab	T1001I	HLA-B*47:01	iIQTIVEVQ	TIQTIVEVQ	0.1037	0.1284
Alpha	ORF1ab	T1001I	HLA-B*48:01	iIQTIVEVQ	TIQTIVEVQ	0.0943	0.1028
Alpha	ORF1ab	T1001I	HLA-B*48:03	iIQTIVEVQ	TIQTIVEVQ	0.1341	0.1308
Alpha	ORF1ab	T1001I	HLA-B*48:04	iIQTIVEVQ	TIQTIVEVQ	0.09300000000000001	0.10300000000000001
Alpha	ORF1ab	T1001I	HLA-B*49:01	iIQTIVEVQ	TIQTIVEVQ	0.2208	0.1543
Alpha	ORF1ab	T1001I	HLA-B*50:01	iIQTIVEVQ	TIQTIVEVQ	0.1779	0.0888
Alpha	ORF1ab	T1001I	HLA-B*51:01	iIQTIVEVQ	TIQTIVEVQ	0.0	0.0
Alpha	ORF1ab	T1001I	HLA-B*51:02	iIQTIVEVQ	TIQTIVEVQ	0.0	0.0
Alpha	ORF1ab	T1001I	HLA-B*51:06	iIQTIVEVQ	TIQTIVEVQ	0.1467	0.0225
Alpha	ORF1ab	T1001I	HLA-B*51:07	iIQTIVEVQ	TIQTIVEVQ	0.0	0.0
Alpha	ORF1ab	T1001I	HLA-B*51:08	iIQTIVEVQ	TIQTIVEVQ	0.0225	0.0071
Alpha	ORF1ab	T1001I	HLA-B*51:10	iIQTIVEVQ	TIQTIVEVQ	0.0	0.0
Alpha	ORF1ab	T1001I	HLA-B*52:01	iIQTIVEVQ	TIQTIVEVQ	0.0	0.0
Alpha	ORF1ab	T1001I	HLA-B*53:01	iIQTIVEVQ	TIQTIVEVQ	0.0993	0.1442
Alpha	ORF1ab	T1001I	HLA-B*54:01	iIQTIVEVQ	TIQTIVEVQ	0.0	0.0
Alpha	ORF1ab	T1001I	HLA-B*55:01	iIQTIVEVQ	TIQTIVEVQ	0.0372	0.0483
Alpha	ORF1ab	T1001I	HLA-B*55:02	iIQTIVEVQ	TIQTIVEVQ	0.013000000000000001	0.0175
Alpha	ORF1ab	T1001I	HLA-B*56:01	iIQTIVEVQ	TIQTIVEVQ	0.0002	0.0
Alpha	ORF1ab	T1001I	HLA-B*56:02	iIQTIVEVQ	TIQTIVEVQ	0.2239	0.1893
Alpha	ORF1ab	T1001I	HLA-B*56:03	iIQTIVEVQ	TIQTIVEVQ	0.2434	0.2301
Alpha	ORF1ab	T1001I	HLA-B*56:04	iIQTIVEVQ	TIQTIVEVQ	0.2108	0.1782
Alpha	ORF1ab	T1001I	HLA-B*57:01	iIQTIVEVQ	TIQTIVEVQ	0.1935	0.1864
Alpha	ORF1ab	T1001I	HLA-B*57:02	iIQTIVEVQ	TIQTIVEVQ	0.2506	0.1572
Alpha	ORF1ab	T1001I	HLA-B*57:03	iIQTIVEVQ	TIQTIVEVQ	0.2545	0.1535
Alpha	ORF1ab	T1001I	HLA-B*58:01	iIQTIVEVQ	TIQTIVEVQ	0.2284	0.1833
Alpha	ORF1ab	T1001I	HLA-B*58:02	iIQTIVEVQ	TIQTIVEVQ	0.159	0.078
Alpha	ORF1ab	T1001I	HLA-B*67:01	iIQTIVEVQ	TIQTIVEVQ	0.0399	0.0
Alpha	ORF1ab	T1001I	HLA-B*81:01	iIQTIVEVQ	TIQTIVEVQ	0.0607	0.0
Alpha	ORF1ab	A1708D	HLA-A*01:01	YRARAGEAd	YRARAGEAA	0.2505	0.2483
Alpha	ORF1ab	A1708D	HLA-A*01:02	YRARAGEAd	YRARAGEAA	0.2482	0.2228
Alpha	ORF1ab	A1708D	HLA-A*01:03	YRARAGEAd	YRARAGEAA	0.2438	0.2741
Alpha	ORF1ab	A1708D	HLA-A*02:01	YRARAGEAd	YRARAGEAA	0.2652	0.4852
Alpha	ORF1ab	A1708D	HLA-A*02:02	YRARAGEAd	YRARAGEAA	0.2822	0.409
Alpha	ORF1ab	A1708D	HLA-A*02:03	YRARAGEAd	YRARAGEAA	0.3368	0.5196
Alpha	ORF1ab	A1708D	HLA-A*02:04	YRARAGEAd	YRARAGEAA	0.4039	0.4604
Alpha	ORF1ab	A1708D	HLA-A*02:05	YRARAGEAd	YRARAGEAA	0.2737	0.4185
Alpha	ORF1ab	A1708D	HLA-A*02:06	YRARAGEAd	YRARAGEAA	0.2887	0.6847
Alpha	ORF1ab	A1708D	HLA-A*02:07	YRARAGEAd	YRARAGEAA	0.2537	0.4573
Alpha	ORF1ab	A1708D	HLA-A*02:11	YRARAGEAd	YRARAGEAA	0.2598	0.397
Alpha	ORF1ab	A1708D	HLA-A*02:13	YRARAGEAd	YRARAGEAA	0.287	0.4552
Alpha	ORF1ab	A1708D	HLA-A*02:16	YRARAGEAd	YRARAGEAA	0.11199999999999999	0.4132
Alpha	ORF1ab	A1708D	HLA-A*02:20	YRARAGEAd	YRARAGEAA	0.29100000000000004	0.613
Alpha	ORF1ab	A1708D	HLA-A*02:22	YRARAGEAd	YRARAGEAA	0.3052	0.5637
Alpha	ORF1ab	A1708D	HLA-A*03:01	YRARAGEAd	YRARAGEAA	0.1388	0.4319
Alpha	ORF1ab	A1708D	HLA-A*03:02	YRARAGEAd	YRARAGEAA	0.1605	0.3333
Alpha	ORF1ab	A1708D	HLA-A*11:01	YRARAGEAd	YRARAGEAA	0.1698	0.1767
Alpha	ORF1ab	A1708D	HLA-A*11:02	YRARAGEAd	YRARAGEAA	0.1698	0.1767
Alpha	ORF1ab	A1708D	HLA-A*11:04	YRARAGEAd	YRARAGEAA	0.1626	0.2107
Alpha	ORF1ab	A1708D	HLA-A*23:01	YRARAGEAd	YRARAGEAA	0.4564	0.3551
Alpha	ORF1ab	A1708D	HLA-A*24:02	YRARAGEAd	YRARAGEAA	0.4085	0.3236
Alpha	ORF1ab	A1708D	HLA-A*24:03	YRARAGEAd	YRARAGEAA	0.5845	0.33799999999999997
Alpha	ORF1ab	A1708D	HLA-A*24:07	YRARAGEAd	YRARAGEAA	0.4538	0.3872
Alpha	ORF1ab	A1708D	HLA-A*24:10	YRARAGEAd	YRARAGEAA	0.5583	0.2761
Alpha	ORF1ab	A1708D	HLA-A*24:14	YRARAGEAd	YRARAGEAA	0.3932	0.3938
Alpha	ORF1ab	A1708D	HLA-A*24:17	YRARAGEAd	YRARAGEAA	0.3609	0.3072
Alpha	ORF1ab	A1708D	HLA-A*24:23	YRARAGEAd	YRARAGEAA	0.5832	0.3473
Alpha	ORF1ab	A1708D	HLA-A*25:01	YRARAGEAd	YRARAGEAA	0.3133	0.2246
Alpha	ORF1ab	A1708D	HLA-A*26:01	YRARAGEAd	YRARAGEAA	0.2922	0.2043
Alpha	ORF1ab	A1708D	HLA-A*26:03	YRARAGEAd	YRARAGEAA	0.3377	0.2621
Alpha	ORF1ab	A1708D	HLA-A*29:01	YRARAGEAd	YRARAGEAA	0.3601	0.2864
Alpha	ORF1ab	A1708D	HLA-A*29:02	YRARAGEAd	YRARAGEAA	0.3601	0.2864
Alpha	ORF1ab	A1708D	HLA-A*29:06	YRARAGEAd	YRARAGEAA	0.3601	0.2864
Alpha	ORF1ab	A1708D	HLA-A*30:01	YRARAGEAd	YRARAGEAA	0.2704	0.3365
Alpha	ORF1ab	A1708D	HLA-A*30:02	YRARAGEAd	YRARAGEAA	0.3026	0.3217
Alpha	ORF1ab	A1708D	HLA-A*30:04	YRARAGEAd	YRARAGEAA	0.2393	0.3212
Alpha	ORF1ab	A1708D	HLA-A*31:01	YRARAGEAd	YRARAGEAA	0.1525	0.3897
Alpha	ORF1ab	A1708D	HLA-A*31:08	YRARAGEAd	YRARAGEAA	0.4467	0.3947
Alpha	ORF1ab	A1708D	HLA-A*32:01	YRARAGEAd	YRARAGEAA	0.2224	0.3364
Alpha	ORF1ab	A1708D	HLA-A*32:02	YRARAGEAd	YRARAGEAA	0.215	0.2524
Alpha	ORF1ab	A1708D	HLA-A*32:03	YRARAGEAd	YRARAGEAA	0.319	0.35100000000000003
Alpha	ORF1ab	A1708D	HLA-A*33:01	YRARAGEAd	YRARAGEAA	0.1405	0.1687
Alpha	ORF1ab	A1708D	HLA-A*33:03	YRARAGEAd	YRARAGEAA	0.1603	0.0925
Alpha	ORF1ab	A1708D	HLA-A*34:01	YRARAGEAd	YRARAGEAA	0.3013	0.3686
Alpha	ORF1ab	A1708D	HLA-A*34:02	YRARAGEAd	YRARAGEAA	0.1902	0.2484
Alpha	ORF1ab	A1708D	HLA-A*36:01	YRARAGEAd	YRARAGEAA	0.2337	0.2527
Alpha	ORF1ab	A1708D	HLA-A*43:01	YRARAGEAd	YRARAGEAA	0.2895	0.2714
Alpha	ORF1ab	A1708D	HLA-A*66:01	YRARAGEAd	YRARAGEAA	0.275	0.1976
Alpha	ORF1ab	A1708D	HLA-A*68:01	YRARAGEAd	YRARAGEAA	0.2044	0.2456
Alpha	ORF1ab	A1708D	HLA-A*68:02	YRARAGEAd	YRARAGEAA	0.4346	0.4371
Alpha	ORF1ab	A1708D	HLA-A*68:03	YRARAGEAd	YRARAGEAA	0.2312	0.1897
Alpha	ORF1ab	A1708D	HLA-A*68:05	YRARAGEAd	YRARAGEAA	0.2661	0.3148
Alpha	ORF1ab	A1708D	HLA-A*68:30	YRARAGEAd	YRARAGEAA	0.2142	0.3081
Alpha	ORF1ab	A1708D	HLA-A*69:01	YRARAGEAd	YRARAGEAA	0.3269	0.4759
Alpha	ORF1ab	A1708D	HLA-A*74:01	YRARAGEAd	YRARAGEAA	0.1995	0.34299999999999997
Alpha	ORF1ab	A1708D	HLA-A*80:01	YRARAGEAd	YRARAGEAA	0.2246	0.3458
Alpha	ORF1ab	A1708D	HLA-B*07:02	YRARAGEAd	YRARAGEAA	0.5002	0.2712
Alpha	ORF1ab	A1708D	HLA-B*07:05	YRARAGEAd	YRARAGEAA	0.3414	0.2493
Alpha	ORF1ab	A1708D	HLA-B*08:01	YRARAGEAd	YRARAGEAA	0.2561	0.4235
Alpha	ORF1ab	A1708D	HLA-B*13:01	YRARAGEAd	YRARAGEAA	0.3137	0.2081
Alpha	ORF1ab	A1708D	HLA-B*13:02	YRARAGEAd	YRARAGEAA	0.3213	0.1532
Alpha	ORF1ab	A1708D	HLA-B*14:01	YRARAGEAd	YRARAGEAA	0.4899	0.5375
Alpha	ORF1ab	A1708D	HLA-B*14:02	YRARAGEAd	YRARAGEAA	0.4953	0.5528
Alpha	ORF1ab	A1708D	HLA-B*15:01	YRARAGEAd	YRARAGEAA	0.3598	0.4701
Alpha	ORF1ab	A1708D	HLA-B*15:02	YRARAGEAd	YRARAGEAA	0.4574	0.526
Alpha	ORF1ab	A1708D	HLA-B*15:03	YRARAGEAd	YRARAGEAA	0.4714	0.5569
Alpha	ORF1ab	A1708D	HLA-B*15:04	YRARAGEAd	YRARAGEAA	0.2987	0.3641
Alpha	ORF1ab	A1708D	HLA-B*15:05	YRARAGEAd	YRARAGEAA	0.4218	0.4528
Alpha	ORF1ab	A1708D	HLA-B*15:08	YRARAGEAd	YRARAGEAA	0.4123	0.4513
Alpha	ORF1ab	A1708D	HLA-B*15:10	YRARAGEAd	YRARAGEAA	0.5568	0.5357
Alpha	ORF1ab	A1708D	HLA-B*15:11	YRARAGEAd	YRARAGEAA	0.3735	0.4237
Alpha	ORF1ab	A1708D	HLA-B*15:12	YRARAGEAd	YRARAGEAA	0.325	0.4354
Alpha	ORF1ab	A1708D	HLA-B*15:13	YRARAGEAd	YRARAGEAA	0.4503	0.3929
Alpha	ORF1ab	A1708D	HLA-B*15:16	YRARAGEAd	YRARAGEAA	0.4244	0.3206
Alpha	ORF1ab	A1708D	HLA-B*15:17	YRARAGEAd	YRARAGEAA	0.4774	0.3597
Alpha	ORF1ab	A1708D	HLA-B*15:18	YRARAGEAd	YRARAGEAA	0.5426	0.5691
Alpha	ORF1ab	A1708D	HLA-B*15:21	YRARAGEAd	YRARAGEAA	0.5813	0.5735
Alpha	ORF1ab	A1708D	HLA-B*15:25	YRARAGEAd	YRARAGEAA	0.4299	0.4737
Alpha	ORF1ab	A1708D	HLA-B*15:27	YRARAGEAd	YRARAGEAA	0.4594	0.5129
Alpha	ORF1ab	A1708D	HLA-B*18:01	YRARAGEAd	YRARAGEAA	0.3293	0.1438
Alpha	ORF1ab	A1708D	HLA-B*18:02	YRARAGEAd	YRARAGEAA	0.3452	0.1522
Alpha	ORF1ab	A1708D	HLA-B*27:02	YRARAGEAd	YRARAGEAA	0.4674	0.3174
Alpha	ORF1ab	A1708D	HLA-B*27:03	YRARAGEAd	YRARAGEAA	0.4526	0.2707
Alpha	ORF1ab	A1708D	HLA-B*27:04	YRARAGEAd	YRARAGEAA	0.5082	0.4323
Alpha	ORF1ab	A1708D	HLA-B*27:05	YRARAGEAd	YRARAGEAA	0.4528	0.3147
Alpha	ORF1ab	A1708D	HLA-B*27:06	YRARAGEAd	YRARAGEAA	0.5612	0.4306
Alpha	ORF1ab	A1708D	HLA-B*27:07	YRARAGEAd	YRARAGEAA	0.524	0.4422
Alpha	ORF1ab	A1708D	HLA-B*35:01	YRARAGEAd	YRARAGEAA	0.3722	0.3993
Alpha	ORF1ab	A1708D	HLA-B*35:02	YRARAGEAd	YRARAGEAA	0.3914	0.3782
Alpha	ORF1ab	A1708D	HLA-B*35:03	YRARAGEAd	YRARAGEAA	0.3412	0.424
Alpha	ORF1ab	A1708D	HLA-B*35:04	YRARAGEAd	YRARAGEAA	0.3939	0.3792
Alpha	ORF1ab	A1708D	HLA-B*35:05	YRARAGEAd	YRARAGEAA	0.3248	0.3354
Alpha	ORF1ab	A1708D	HLA-B*35:08	YRARAGEAd	YRARAGEAA	0.3518	0.3443
Alpha	ORF1ab	A1708D	HLA-B*35:12	YRARAGEAd	YRARAGEAA	0.3842	0.3699
Alpha	ORF1ab	A1708D	HLA-B*35:17	YRARAGEAd	YRARAGEAA	0.3419	0.3165
Alpha	ORF1ab	A1708D	HLA-B*35:20	YRARAGEAd	YRARAGEAA	0.4335	0.4855
Alpha	ORF1ab	A1708D	HLA-B*35:30	YRARAGEAd	YRARAGEAA	0.3394	0.3361
Alpha	ORF1ab	A1708D	HLA-B*35:31	YRARAGEAd	YRARAGEAA	0.3172	0.38299999999999995
Alpha	ORF1ab	A1708D	HLA-B*35:43	YRARAGEAd	YRARAGEAA	0.3327	0.4229
Alpha	ORF1ab	A1708D	HLA-B*37:01	YRARAGEAd	YRARAGEAA	0.3572	0.2517
Alpha	ORF1ab	A1708D	HLA-B*38:01	YRARAGEAd	YRARAGEAA	0.5857	0.371
Alpha	ORF1ab	A1708D	HLA-B*38:02	YRARAGEAd	YRARAGEAA	0.5959	0.4373
Alpha	ORF1ab	A1708D	HLA-B*39:01	YRARAGEAd	YRARAGEAA	0.5173	0.4461
Alpha	ORF1ab	A1708D	HLA-B*39:02	YRARAGEAd	YRARAGEAA	0.3993	0.3921
Alpha	ORF1ab	A1708D	HLA-B*39:05	YRARAGEAd	YRARAGEAA	0.5754	0.5069
Alpha	ORF1ab	A1708D	HLA-B*39:06	YRARAGEAd	YRARAGEAA	0.4735	0.5198
Alpha	ORF1ab	A1708D	HLA-B*39:08	YRARAGEAd	YRARAGEAA	0.5105	0.4972
Alpha	ORF1ab	A1708D	HLA-B*39:09	YRARAGEAd	YRARAGEAA	0.5376	0.4835
Alpha	ORF1ab	A1708D	HLA-B*39:10	YRARAGEAd	YRARAGEAA	0.4476	0.3862
Alpha	ORF1ab	A1708D	HLA-B*39:11	YRARAGEAd	YRARAGEAA	0.5771	0.5312
Alpha	ORF1ab	A1708D	HLA-B*40:01	YRARAGEAd	YRARAGEAA	0.1928	0.2379
Alpha	ORF1ab	A1708D	HLA-B*40:02	YRARAGEAd	YRARAGEAA	0.1882	0.2889
Alpha	ORF1ab	A1708D	HLA-B*40:03	YRARAGEAd	YRARAGEAA	0.2116	0.2509
Alpha	ORF1ab	A1708D	HLA-B*40:04	YRARAGEAd	YRARAGEAA	0.273	0.3503
Alpha	ORF1ab	A1708D	HLA-B*40:05	YRARAGEAd	YRARAGEAA	0.3294	0.3676
Alpha	ORF1ab	A1708D	HLA-B*40:06	YRARAGEAd	YRARAGEAA	0.2026	0.2935
Alpha	ORF1ab	A1708D	HLA-B*40:08	YRARAGEAd	YRARAGEAA	0.2695	0.3702
Alpha	ORF1ab	A1708D	HLA-B*40:10	YRARAGEAd	YRARAGEAA	0.2299	0.254
Alpha	ORF1ab	A1708D	HLA-B*41:01	YRARAGEAd	YRARAGEAA	0.1685	0.2941
Alpha	ORF1ab	A1708D	HLA-B*41:02	YRARAGEAd	YRARAGEAA	0.1732	0.3679
Alpha	ORF1ab	A1708D	HLA-B*42:01	YRARAGEAd	YRARAGEAA	0.2513	0.387
Alpha	ORF1ab	A1708D	HLA-B*42:02	YRARAGEAd	YRARAGEAA	0.2116	0.3541
Alpha	ORF1ab	A1708D	HLA-B*44:02	YRARAGEAd	YRARAGEAA	0.4302	0.4889
Alpha	ORF1ab	A1708D	HLA-B*44:03	YRARAGEAd	YRARAGEAA	0.2778	0.3179
Alpha	ORF1ab	A1708D	HLA-B*44:06	YRARAGEAd	YRARAGEAA	0.4386	0.3799
Alpha	ORF1ab	A1708D	HLA-B*45:01	YRARAGEAd	YRARAGEAA	0.0178	0.2803
Alpha	ORF1ab	A1708D	HLA-B*46:01	YRARAGEAd	YRARAGEAA	0.2912	0.1028
Alpha	ORF1ab	A1708D	HLA-B*47:01	YRARAGEAd	YRARAGEAA	0.3746	0.4529
Alpha	ORF1ab	A1708D	HLA-B*48:01	YRARAGEAd	YRARAGEAA	0.2376	0.1686
Alpha	ORF1ab	A1708D	HLA-B*48:03	YRARAGEAd	YRARAGEAA	0.251	0.2177
Alpha	ORF1ab	A1708D	HLA-B*48:04	YRARAGEAd	YRARAGEAA	0.2773	0.1922
Alpha	ORF1ab	A1708D	HLA-B*49:01	YRARAGEAd	YRARAGEAA	0.2179	0.2943
Alpha	ORF1ab	A1708D	HLA-B*50:01	YRARAGEAd	YRARAGEAA	0.2574	0.4452
Alpha	ORF1ab	A1708D	HLA-B*51:01	YRARAGEAd	YRARAGEAA	0.1502	0.2087
Alpha	ORF1ab	A1708D	HLA-B*51:02	YRARAGEAd	YRARAGEAA	0.2145	0.2113
Alpha	ORF1ab	A1708D	HLA-B*51:06	YRARAGEAd	YRARAGEAA	0.2709	0.2569
Alpha	ORF1ab	A1708D	HLA-B*51:07	YRARAGEAd	YRARAGEAA	0.2417	0.2615
Alpha	ORF1ab	A1708D	HLA-B*51:08	YRARAGEAd	YRARAGEAA	0.2139	0.1948
Alpha	ORF1ab	A1708D	HLA-B*51:10	YRARAGEAd	YRARAGEAA	0.2366	0.2553
Alpha	ORF1ab	A1708D	HLA-B*52:01	YRARAGEAd	YRARAGEAA	0.1346	0.2404
Alpha	ORF1ab	A1708D	HLA-B*53:01	YRARAGEAd	YRARAGEAA	0.3948	0.3401
Alpha	ORF1ab	A1708D	HLA-B*54:01	YRARAGEAd	YRARAGEAA	0.0585	0.3991
Alpha	ORF1ab	A1708D	HLA-B*55:01	YRARAGEAd	YRARAGEAA	0.1604	0.4687
Alpha	ORF1ab	A1708D	HLA-B*55:02	YRARAGEAd	YRARAGEAA	0.1067	0.4841
Alpha	ORF1ab	A1708D	HLA-B*56:01	YRARAGEAd	YRARAGEAA	0.1327	0.4915
Alpha	ORF1ab	A1708D	HLA-B*56:02	YRARAGEAd	YRARAGEAA	0.2362	0.4874
Alpha	ORF1ab	A1708D	HLA-B*56:03	YRARAGEAd	YRARAGEAA	0.4074	0.41100000000000003
Alpha	ORF1ab	A1708D	HLA-B*56:04	YRARAGEAd	YRARAGEAA	0.2331	0.4841
Alpha	ORF1ab	A1708D	HLA-B*57:01	YRARAGEAd	YRARAGEAA	0.3257	0.1581
Alpha	ORF1ab	A1708D	HLA-B*57:02	YRARAGEAd	YRARAGEAA	0.3246	0.22399999999999998
Alpha	ORF1ab	A1708D	HLA-B*57:03	YRARAGEAd	YRARAGEAA	0.287	0.2001
Alpha	ORF1ab	A1708D	HLA-B*58:01	YRARAGEAd	YRARAGEAA	0.4914	0.3395
Alpha	ORF1ab	A1708D	HLA-B*58:02	YRARAGEAd	YRARAGEAA	0.3255	0.2776
Alpha	ORF1ab	A1708D	HLA-B*67:01	YRARAGEAd	YRARAGEAA	0.2862	0.3258
Alpha	ORF1ab	A1708D	HLA-B*81:01	YRARAGEAd	YRARAGEAA	0.1376	0.1395
Alpha	ORF1ab	A1708D	HLA-A*01:01	RARAGEAdN	RARAGEAAN	0.1044	0.1564
Alpha	ORF1ab	A1708D	HLA-A*01:02	RARAGEAdN	RARAGEAAN	0.0547	0.1339
Alpha	ORF1ab	A1708D	HLA-A*01:03	RARAGEAdN	RARAGEAAN	0.1718	0.2307
Alpha	ORF1ab	A1708D	HLA-A*02:01	RARAGEAdN	RARAGEAAN	0.1549	0.1848
Alpha	ORF1ab	A1708D	HLA-A*02:02	RARAGEAdN	RARAGEAAN	0.1534	0.2108
Alpha	ORF1ab	A1708D	HLA-A*02:03	RARAGEAdN	RARAGEAAN	0.2141	0.2798
Alpha	ORF1ab	A1708D	HLA-A*02:04	RARAGEAdN	RARAGEAAN	0.1983	0.2911
Alpha	ORF1ab	A1708D	HLA-A*02:05	RARAGEAdN	RARAGEAAN	0.1259	0.1996
Alpha	ORF1ab	A1708D	HLA-A*02:06	RARAGEAdN	RARAGEAAN	0.129	0.2161
Alpha	ORF1ab	A1708D	HLA-A*02:07	RARAGEAdN	RARAGEAAN	0.0826	0.136
Alpha	ORF1ab	A1708D	HLA-A*02:11	RARAGEAdN	RARAGEAAN	0.1581	0.1769
Alpha	ORF1ab	A1708D	HLA-A*02:13	RARAGEAdN	RARAGEAAN	0.1757	0.2474
Alpha	ORF1ab	A1708D	HLA-A*02:16	RARAGEAdN	RARAGEAAN	0.0933	0.1278
Alpha	ORF1ab	A1708D	HLA-A*02:20	RARAGEAdN	RARAGEAAN	0.1816	0.2448
Alpha	ORF1ab	A1708D	HLA-A*02:22	RARAGEAdN	RARAGEAAN	0.1982	0.2576
Alpha	ORF1ab	A1708D	HLA-A*03:01	RARAGEAdN	RARAGEAAN	0.2006	0.3468
Alpha	ORF1ab	A1708D	HLA-A*03:02	RARAGEAdN	RARAGEAAN	0.0825	0.1973
Alpha	ORF1ab	A1708D	HLA-A*11:01	RARAGEAdN	RARAGEAAN	0.0	0.0
Alpha	ORF1ab	A1708D	HLA-A*11:02	RARAGEAdN	RARAGEAAN	0.0	0.0
Alpha	ORF1ab	A1708D	HLA-A*11:04	RARAGEAdN	RARAGEAAN	0.0	0.0506
Alpha	ORF1ab	A1708D	HLA-A*23:01	RARAGEAdN	RARAGEAAN	0.0719	0.0982
Alpha	ORF1ab	A1708D	HLA-A*24:02	RARAGEAdN	RARAGEAAN	0.105	0.1698
Alpha	ORF1ab	A1708D	HLA-A*24:03	RARAGEAdN	RARAGEAAN	0.1805	0.3109
Alpha	ORF1ab	A1708D	HLA-A*24:07	RARAGEAdN	RARAGEAAN	0.0952	0.2266
Alpha	ORF1ab	A1708D	HLA-A*24:10	RARAGEAdN	RARAGEAAN	0.1039	0.2242
Alpha	ORF1ab	A1708D	HLA-A*24:14	RARAGEAdN	RARAGEAAN	0.1681	0.1905
Alpha	ORF1ab	A1708D	HLA-A*24:17	RARAGEAdN	RARAGEAAN	0.1069	0.1992
Alpha	ORF1ab	A1708D	HLA-A*24:23	RARAGEAdN	RARAGEAAN	0.2007	0.3289
Alpha	ORF1ab	A1708D	HLA-A*25:01	RARAGEAdN	RARAGEAAN	0.1047	0.2002
Alpha	ORF1ab	A1708D	HLA-A*26:01	RARAGEAdN	RARAGEAAN	0.1007	0.1782
Alpha	ORF1ab	A1708D	HLA-A*26:03	RARAGEAdN	RARAGEAAN	0.1384	0.2099
Alpha	ORF1ab	A1708D	HLA-A*29:01	RARAGEAdN	RARAGEAAN	0.1505	0.2232
Alpha	ORF1ab	A1708D	HLA-A*29:02	RARAGEAdN	RARAGEAAN	0.1505	0.2232
Alpha	ORF1ab	A1708D	HLA-A*29:06	RARAGEAdN	RARAGEAAN	0.1505	0.2232
Alpha	ORF1ab	A1708D	HLA-A*30:01	RARAGEAdN	RARAGEAAN	0.3207	0.43799999999999994
Alpha	ORF1ab	A1708D	HLA-A*30:02	RARAGEAdN	RARAGEAAN	0.4181	0.461
Alpha	ORF1ab	A1708D	HLA-A*30:04	RARAGEAdN	RARAGEAAN	0.4464	0.5032
Alpha	ORF1ab	A1708D	HLA-A*31:01	RARAGEAdN	RARAGEAAN	0.2187	0.2599
Alpha	ORF1ab	A1708D	HLA-A*31:08	RARAGEAdN	RARAGEAAN	0.1392	0.2601
Alpha	ORF1ab	A1708D	HLA-A*32:01	RARAGEAdN	RARAGEAAN	0.2008	0.2773
Alpha	ORF1ab	A1708D	HLA-A*32:02	RARAGEAdN	RARAGEAAN	0.1743	0.2827
Alpha	ORF1ab	A1708D	HLA-A*32:03	RARAGEAdN	RARAGEAAN	0.2682	0.3295
Alpha	ORF1ab	A1708D	HLA-A*33:01	RARAGEAdN	RARAGEAAN	0.1035	0.1218
Alpha	ORF1ab	A1708D	HLA-A*33:03	RARAGEAdN	RARAGEAAN	0.2402	0.3521
Alpha	ORF1ab	A1708D	HLA-A*34:01	RARAGEAdN	RARAGEAAN	0.1613	0.3221
Alpha	ORF1ab	A1708D	HLA-A*34:02	RARAGEAdN	RARAGEAAN	0.0965	0.1969
Alpha	ORF1ab	A1708D	HLA-A*36:01	RARAGEAdN	RARAGEAAN	0.1799	0.2428
Alpha	ORF1ab	A1708D	HLA-A*43:01	RARAGEAdN	RARAGEAAN	0.1067	0.2386
Alpha	ORF1ab	A1708D	HLA-A*66:01	RARAGEAdN	RARAGEAAN	0.1139	0.1428
Alpha	ORF1ab	A1708D	HLA-A*68:01	RARAGEAdN	RARAGEAAN	0.0679	0.1528
Alpha	ORF1ab	A1708D	HLA-A*68:02	RARAGEAdN	RARAGEAAN	0.0734	0.22
Alpha	ORF1ab	A1708D	HLA-A*68:03	RARAGEAdN	RARAGEAAN	0.1031	0.259
Alpha	ORF1ab	A1708D	HLA-A*68:05	RARAGEAdN	RARAGEAAN	0.2461	0.3648
Alpha	ORF1ab	A1708D	HLA-A*68:30	RARAGEAdN	RARAGEAAN	0.1433	0.32899999999999996
Alpha	ORF1ab	A1708D	HLA-A*69:01	RARAGEAdN	RARAGEAAN	0.1205	0.2244
Alpha	ORF1ab	A1708D	HLA-A*74:01	RARAGEAdN	RARAGEAAN	0.2099	0.2852
Alpha	ORF1ab	A1708D	HLA-A*80:01	RARAGEAdN	RARAGEAAN	0.0986	0.1825
Alpha	ORF1ab	A1708D	HLA-B*07:02	RARAGEAdN	RARAGEAAN	0.2684	0.3468
Alpha	ORF1ab	A1708D	HLA-B*07:05	RARAGEAdN	RARAGEAAN	0.2128	0.3127
Alpha	ORF1ab	A1708D	HLA-B*08:01	RARAGEAdN	RARAGEAAN	0.2053	0.263
Alpha	ORF1ab	A1708D	HLA-B*13:01	RARAGEAdN	RARAGEAAN	0.223	0.2213
Alpha	ORF1ab	A1708D	HLA-B*13:02	RARAGEAdN	RARAGEAAN	0.1902	0.1919
Alpha	ORF1ab	A1708D	HLA-B*14:01	RARAGEAdN	RARAGEAAN	0.1553	0.2789
Alpha	ORF1ab	A1708D	HLA-B*14:02	RARAGEAdN	RARAGEAAN	0.1547	0.2806
Alpha	ORF1ab	A1708D	HLA-B*15:01	RARAGEAdN	RARAGEAAN	0.3067	0.4391
Alpha	ORF1ab	A1708D	HLA-B*15:02	RARAGEAdN	RARAGEAAN	0.3621	0.4527
Alpha	ORF1ab	A1708D	HLA-B*15:03	RARAGEAdN	RARAGEAAN	0.3665	0.4771
Alpha	ORF1ab	A1708D	HLA-B*15:04	RARAGEAdN	RARAGEAAN	0.2545	0.3706
Alpha	ORF1ab	A1708D	HLA-B*15:05	RARAGEAdN	RARAGEAAN	0.4023	0.4666
Alpha	ORF1ab	A1708D	HLA-B*15:08	RARAGEAdN	RARAGEAAN	0.2862	0.4274
Alpha	ORF1ab	A1708D	HLA-B*15:10	RARAGEAdN	RARAGEAAN	0.3126	0.3503
Alpha	ORF1ab	A1708D	HLA-B*15:11	RARAGEAdN	RARAGEAAN	0.326	0.4368
Alpha	ORF1ab	A1708D	HLA-B*15:12	RARAGEAdN	RARAGEAAN	0.3045	0.4321
Alpha	ORF1ab	A1708D	HLA-B*15:13	RARAGEAdN	RARAGEAAN	0.3953	0.4024
Alpha	ORF1ab	A1708D	HLA-B*15:16	RARAGEAdN	RARAGEAAN	0.3375	0.4143
Alpha	ORF1ab	A1708D	HLA-B*15:17	RARAGEAdN	RARAGEAAN	0.4179	0.455
Alpha	ORF1ab	A1708D	HLA-B*15:18	RARAGEAdN	RARAGEAAN	0.2768	0.3583
Alpha	ORF1ab	A1708D	HLA-B*15:21	RARAGEAdN	RARAGEAAN	0.3268	0.4247
Alpha	ORF1ab	A1708D	HLA-B*15:25	RARAGEAdN	RARAGEAAN	0.3302	0.4901
Alpha	ORF1ab	A1708D	HLA-B*15:27	RARAGEAdN	RARAGEAAN	0.2837	0.4552
Alpha	ORF1ab	A1708D	HLA-B*18:01	RARAGEAdN	RARAGEAAN	0.1364	0.201
Alpha	ORF1ab	A1708D	HLA-B*18:02	RARAGEAdN	RARAGEAAN	0.1466	0.2133
Alpha	ORF1ab	A1708D	HLA-B*27:02	RARAGEAdN	RARAGEAAN	0.0998	0.1939
Alpha	ORF1ab	A1708D	HLA-B*27:03	RARAGEAdN	RARAGEAAN	0.0353	0.1268
Alpha	ORF1ab	A1708D	HLA-B*27:04	RARAGEAdN	RARAGEAAN	0.153	0.1704
Alpha	ORF1ab	A1708D	HLA-B*27:05	RARAGEAdN	RARAGEAAN	0.0579	0.1414
Alpha	ORF1ab	A1708D	HLA-B*27:06	RARAGEAdN	RARAGEAAN	0.1621	0.1666
Alpha	ORF1ab	A1708D	HLA-B*27:07	RARAGEAdN	RARAGEAAN	0.0259	0.1175
Alpha	ORF1ab	A1708D	HLA-B*35:01	RARAGEAdN	RARAGEAAN	0.3048	0.3852
Alpha	ORF1ab	A1708D	HLA-B*35:02	RARAGEAdN	RARAGEAAN	0.2649	0.3827
Alpha	ORF1ab	A1708D	HLA-B*35:03	RARAGEAdN	RARAGEAAN	0.2657	0.3808
Alpha	ORF1ab	A1708D	HLA-B*35:04	RARAGEAdN	RARAGEAAN	0.2626	0.3853
Alpha	ORF1ab	A1708D	HLA-B*35:05	RARAGEAdN	RARAGEAAN	0.2909	0.4099
Alpha	ORF1ab	A1708D	HLA-B*35:08	RARAGEAdN	RARAGEAAN	0.2679	0.3615
Alpha	ORF1ab	A1708D	HLA-B*35:12	RARAGEAdN	RARAGEAAN	0.2413	0.3898
Alpha	ORF1ab	A1708D	HLA-B*35:17	RARAGEAdN	RARAGEAAN	0.2973	0.4414
Alpha	ORF1ab	A1708D	HLA-B*35:20	RARAGEAdN	RARAGEAAN	0.3051	0.4036
Alpha	ORF1ab	A1708D	HLA-B*35:30	RARAGEAdN	RARAGEAAN	0.2996	0.4181
Alpha	ORF1ab	A1708D	HLA-B*35:31	RARAGEAdN	RARAGEAAN	0.1964	0.3326
Alpha	ORF1ab	A1708D	HLA-B*35:43	RARAGEAdN	RARAGEAAN	0.3151	0.4323
Alpha	ORF1ab	A1708D	HLA-B*37:01	RARAGEAdN	RARAGEAAN	0.1629	0.3305
Alpha	ORF1ab	A1708D	HLA-B*38:01	RARAGEAdN	RARAGEAAN	0.295	0.3779
Alpha	ORF1ab	A1708D	HLA-B*38:02	RARAGEAdN	RARAGEAAN	0.2961	0.3801
Alpha	ORF1ab	A1708D	HLA-B*39:01	RARAGEAdN	RARAGEAAN	0.2037	0.2332
Alpha	ORF1ab	A1708D	HLA-B*39:02	RARAGEAdN	RARAGEAAN	0.2156	0.3177
Alpha	ORF1ab	A1708D	HLA-B*39:05	RARAGEAdN	RARAGEAAN	0.2092	0.2635
Alpha	ORF1ab	A1708D	HLA-B*39:06	RARAGEAdN	RARAGEAAN	0.1934	0.1954
Alpha	ORF1ab	A1708D	HLA-B*39:08	RARAGEAdN	RARAGEAAN	0.3209	0.3966
Alpha	ORF1ab	A1708D	HLA-B*39:09	RARAGEAdN	RARAGEAAN	0.2263	0.2436
Alpha	ORF1ab	A1708D	HLA-B*39:10	RARAGEAdN	RARAGEAAN	0.1774	0.1969
Alpha	ORF1ab	A1708D	HLA-B*39:11	RARAGEAdN	RARAGEAAN	0.2031	0.271
Alpha	ORF1ab	A1708D	HLA-B*40:01	RARAGEAdN	RARAGEAAN	0.1508	0.1638
Alpha	ORF1ab	A1708D	HLA-B*40:02	RARAGEAdN	RARAGEAAN	0.0993	0.2485
Alpha	ORF1ab	A1708D	HLA-B*40:03	RARAGEAdN	RARAGEAAN	0.2152	0.2675
Alpha	ORF1ab	A1708D	HLA-B*40:04	RARAGEAdN	RARAGEAAN	0.1281	0.145
Alpha	ORF1ab	A1708D	HLA-B*40:05	RARAGEAdN	RARAGEAAN	0.2576	0.3745
Alpha	ORF1ab	A1708D	HLA-B*40:06	RARAGEAdN	RARAGEAAN	0.061	0.0566
Alpha	ORF1ab	A1708D	HLA-B*40:08	RARAGEAdN	RARAGEAAN	0.1663	0.3257
Alpha	ORF1ab	A1708D	HLA-B*40:10	RARAGEAdN	RARAGEAAN	0.209	0.276
Alpha	ORF1ab	A1708D	HLA-B*41:01	RARAGEAdN	RARAGEAAN	0.1133	0.2039
Alpha	ORF1ab	A1708D	HLA-B*41:02	RARAGEAdN	RARAGEAAN	0.2357	0.2999
Alpha	ORF1ab	A1708D	HLA-B*42:01	RARAGEAdN	RARAGEAAN	0.1412	0.3281
Alpha	ORF1ab	A1708D	HLA-B*42:02	RARAGEAdN	RARAGEAAN	0.1113	0.2073
Alpha	ORF1ab	A1708D	HLA-B*44:02	RARAGEAdN	RARAGEAAN	0.2677	0.3781
Alpha	ORF1ab	A1708D	HLA-B*44:03	RARAGEAdN	RARAGEAAN	0.273	0.3387
Alpha	ORF1ab	A1708D	HLA-B*44:06	RARAGEAdN	RARAGEAAN	0.3482	0.3903
Alpha	ORF1ab	A1708D	HLA-B*45:01	RARAGEAdN	RARAGEAAN	0.1657	0.18100000000000002
Alpha	ORF1ab	A1708D	HLA-B*46:01	RARAGEAdN	RARAGEAAN	0.2109	0.2479
Alpha	ORF1ab	A1708D	HLA-B*47:01	RARAGEAdN	RARAGEAAN	0.2875	0.3225
Alpha	ORF1ab	A1708D	HLA-B*48:01	RARAGEAdN	RARAGEAAN	0.1924	0.2751
Alpha	ORF1ab	A1708D	HLA-B*48:03	RARAGEAdN	RARAGEAAN	0.1589	0.2066
Alpha	ORF1ab	A1708D	HLA-B*48:04	RARAGEAdN	RARAGEAAN	0.2171	0.3117
Alpha	ORF1ab	A1708D	HLA-B*49:01	RARAGEAdN	RARAGEAAN	0.2832	0.2927
Alpha	ORF1ab	A1708D	HLA-B*50:01	RARAGEAdN	RARAGEAAN	0.2363	0.3474
Alpha	ORF1ab	A1708D	HLA-B*51:01	RARAGEAdN	RARAGEAAN	0.1346	0.2364
Alpha	ORF1ab	A1708D	HLA-B*51:02	RARAGEAdN	RARAGEAAN	0.1921	0.2727
Alpha	ORF1ab	A1708D	HLA-B*51:06	RARAGEAdN	RARAGEAAN	0.3518	0.4045
Alpha	ORF1ab	A1708D	HLA-B*51:07	RARAGEAdN	RARAGEAAN	0.1227	0.1457
Alpha	ORF1ab	A1708D	HLA-B*51:08	RARAGEAdN	RARAGEAAN	0.1927	0.2889
Alpha	ORF1ab	A1708D	HLA-B*51:10	RARAGEAdN	RARAGEAAN	0.1527	0.201
Alpha	ORF1ab	A1708D	HLA-B*52:01	RARAGEAdN	RARAGEAAN	0.1632	0.17600000000000002
Alpha	ORF1ab	A1708D	HLA-B*53:01	RARAGEAdN	RARAGEAAN	0.345	0.3418
Alpha	ORF1ab	A1708D	HLA-B*54:01	RARAGEAdN	RARAGEAAN	0.0336	0.165
Alpha	ORF1ab	A1708D	HLA-B*55:01	RARAGEAdN	RARAGEAAN	0.1326	0.2142
Alpha	ORF1ab	A1708D	HLA-B*55:02	RARAGEAdN	RARAGEAAN	0.0638	0.2539
Alpha	ORF1ab	A1708D	HLA-B*56:01	RARAGEAdN	RARAGEAAN	0.1215	0.2843
Alpha	ORF1ab	A1708D	HLA-B*56:02	RARAGEAdN	RARAGEAAN	0.0749	0.1781
Alpha	ORF1ab	A1708D	HLA-B*56:03	RARAGEAdN	RARAGEAAN	0.1578	0.2711
Alpha	ORF1ab	A1708D	HLA-B*56:04	RARAGEAdN	RARAGEAAN	0.0645	0.1887
Alpha	ORF1ab	A1708D	HLA-B*57:01	RARAGEAdN	RARAGEAAN	0.3929	0.4525
Alpha	ORF1ab	A1708D	HLA-B*57:02	RARAGEAdN	RARAGEAAN	0.3253	0.3963
Alpha	ORF1ab	A1708D	HLA-B*57:03	RARAGEAdN	RARAGEAAN	0.3482	0.3986
Alpha	ORF1ab	A1708D	HLA-B*58:01	RARAGEAdN	RARAGEAAN	0.4127	0.4441
Alpha	ORF1ab	A1708D	HLA-B*58:02	RARAGEAdN	RARAGEAAN	0.3697	0.4103
Alpha	ORF1ab	A1708D	HLA-B*67:01	RARAGEAdN	RARAGEAAN	0.1471	0.2322
Alpha	ORF1ab	A1708D	HLA-B*81:01	RARAGEAdN	RARAGEAAN	0.1476	0.2745
Alpha	ORF1ab	A1708D	HLA-A*01:01	ARAGEAdNF	ARAGEAANF	0.3317	0.4045
Alpha	ORF1ab	A1708D	HLA-A*01:02	ARAGEAdNF	ARAGEAANF	0.3148	0.3619
Alpha	ORF1ab	A1708D	HLA-A*01:03	ARAGEAdNF	ARAGEAANF	0.4726	0.5021
Alpha	ORF1ab	A1708D	HLA-A*02:01	ARAGEAdNF	ARAGEAANF	0.5241	0.625
Alpha	ORF1ab	A1708D	HLA-A*02:02	ARAGEAdNF	ARAGEAANF	0.5096	0.5871
Alpha	ORF1ab	A1708D	HLA-A*02:03	ARAGEAdNF	ARAGEAANF	0.5141	0.5498
Alpha	ORF1ab	A1708D	HLA-A*02:04	ARAGEAdNF	ARAGEAANF	0.5335	0.6086
Alpha	ORF1ab	A1708D	HLA-A*02:05	ARAGEAdNF	ARAGEAANF	0.5191	0.5692
Alpha	ORF1ab	A1708D	HLA-A*02:06	ARAGEAdNF	ARAGEAANF	0.6107	0.6199
Alpha	ORF1ab	A1708D	HLA-A*02:07	ARAGEAdNF	ARAGEAANF	0.4165	0.45799999999999996
Alpha	ORF1ab	A1708D	HLA-A*02:11	ARAGEAdNF	ARAGEAANF	0.5029	0.5968
Alpha	ORF1ab	A1708D	HLA-A*02:13	ARAGEAdNF	ARAGEAANF	0.4801	0.5447
Alpha	ORF1ab	A1708D	HLA-A*02:16	ARAGEAdNF	ARAGEAANF	0.4118	0.5238
Alpha	ORF1ab	A1708D	HLA-A*02:20	ARAGEAdNF	ARAGEAANF	0.5211	0.6601
Alpha	ORF1ab	A1708D	HLA-A*02:22	ARAGEAdNF	ARAGEAANF	0.5823	0.6161
Alpha	ORF1ab	A1708D	HLA-A*03:01	ARAGEAdNF	ARAGEAANF	0.528	0.5498
Alpha	ORF1ab	A1708D	HLA-A*03:02	ARAGEAdNF	ARAGEAANF	0.536	0.5637
Alpha	ORF1ab	A1708D	HLA-A*11:01	ARAGEAdNF	ARAGEAANF	0.444	0.5404
Alpha	ORF1ab	A1708D	HLA-A*11:02	ARAGEAdNF	ARAGEAANF	0.444	0.5404
Alpha	ORF1ab	A1708D	HLA-A*11:04	ARAGEAdNF	ARAGEAANF	0.4472	0.5252
Alpha	ORF1ab	A1708D	HLA-A*23:01	ARAGEAdNF	ARAGEAANF	0.6554	0.5761
Alpha	ORF1ab	A1708D	HLA-A*24:02	ARAGEAdNF	ARAGEAANF	0.6	0.57
Alpha	ORF1ab	A1708D	HLA-A*24:03	ARAGEAdNF	ARAGEAANF	0.642	0.6495
Alpha	ORF1ab	A1708D	HLA-A*24:07	ARAGEAdNF	ARAGEAANF	0.6067	0.5881
Alpha	ORF1ab	A1708D	HLA-A*24:10	ARAGEAdNF	ARAGEAANF	0.6179	0.6039
Alpha	ORF1ab	A1708D	HLA-A*24:14	ARAGEAdNF	ARAGEAANF	0.5154	0.5331
Alpha	ORF1ab	A1708D	HLA-A*24:17	ARAGEAdNF	ARAGEAANF	0.4988	0.4602
Alpha	ORF1ab	A1708D	HLA-A*24:23	ARAGEAdNF	ARAGEAANF	0.6409	0.6478
Alpha	ORF1ab	A1708D	HLA-A*25:01	ARAGEAdNF	ARAGEAANF	0.2775	0.3292
Alpha	ORF1ab	A1708D	HLA-A*26:01	ARAGEAdNF	ARAGEAANF	0.2378	0.3368
Alpha	ORF1ab	A1708D	HLA-A*26:03	ARAGEAdNF	ARAGEAANF	0.3277	0.3761
Alpha	ORF1ab	A1708D	HLA-A*29:01	ARAGEAdNF	ARAGEAANF	0.5084	0.5152
Alpha	ORF1ab	A1708D	HLA-A*29:02	ARAGEAdNF	ARAGEAANF	0.5084	0.5152
Alpha	ORF1ab	A1708D	HLA-A*29:06	ARAGEAdNF	ARAGEAANF	0.5084	0.5152
Alpha	ORF1ab	A1708D	HLA-A*30:01	ARAGEAdNF	ARAGEAANF	0.4567	0.3808
Alpha	ORF1ab	A1708D	HLA-A*30:02	ARAGEAdNF	ARAGEAANF	0.4607	0.4105
Alpha	ORF1ab	A1708D	HLA-A*30:04	ARAGEAdNF	ARAGEAANF	0.4552	0.4394
Alpha	ORF1ab	A1708D	HLA-A*31:01	ARAGEAdNF	ARAGEAANF	0.5045	0.5278
Alpha	ORF1ab	A1708D	HLA-A*31:08	ARAGEAdNF	ARAGEAANF	0.6111	0.5382
Alpha	ORF1ab	A1708D	HLA-A*32:01	ARAGEAdNF	ARAGEAANF	0.5672	0.5333
Alpha	ORF1ab	A1708D	HLA-A*32:02	ARAGEAdNF	ARAGEAANF	0.568	0.5294
Alpha	ORF1ab	A1708D	HLA-A*32:03	ARAGEAdNF	ARAGEAANF	0.5994	0.518
Alpha	ORF1ab	A1708D	HLA-A*33:01	ARAGEAdNF	ARAGEAANF	0.3188	0.3282
Alpha	ORF1ab	A1708D	HLA-A*33:03	ARAGEAdNF	ARAGEAANF	0.3187	0.4175
Alpha	ORF1ab	A1708D	HLA-A*34:01	ARAGEAdNF	ARAGEAANF	0.4896	0.5641
Alpha	ORF1ab	A1708D	HLA-A*34:02	ARAGEAdNF	ARAGEAANF	0.3683	0.4879
Alpha	ORF1ab	A1708D	HLA-A*36:01	ARAGEAdNF	ARAGEAANF	0.3419	0.4496
Alpha	ORF1ab	A1708D	HLA-A*43:01	ARAGEAdNF	ARAGEAANF	0.3186	0.4514
Alpha	ORF1ab	A1708D	HLA-A*66:01	ARAGEAdNF	ARAGEAANF	0.3395	0.4094
Alpha	ORF1ab	A1708D	HLA-A*68:01	ARAGEAdNF	ARAGEAANF	0.4732	0.515
Alpha	ORF1ab	A1708D	HLA-A*68:02	ARAGEAdNF	ARAGEAANF	0.4401	0.5038
Alpha	ORF1ab	A1708D	HLA-A*68:03	ARAGEAdNF	ARAGEAANF	0.4512	0.4563
Alpha	ORF1ab	A1708D	HLA-A*68:05	ARAGEAdNF	ARAGEAANF	0.5062	0.5112
Alpha	ORF1ab	A1708D	HLA-A*68:30	ARAGEAdNF	ARAGEAANF	0.5237	0.5473
Alpha	ORF1ab	A1708D	HLA-A*69:01	ARAGEAdNF	ARAGEAANF	0.4269	0.5111
Alpha	ORF1ab	A1708D	HLA-A*74:01	ARAGEAdNF	ARAGEAANF	0.5221	0.5434
Alpha	ORF1ab	A1708D	HLA-A*80:01	ARAGEAdNF	ARAGEAANF	0.4308	0.4635
Alpha	ORF1ab	A1708D	HLA-B*07:02	ARAGEAdNF	ARAGEAANF	0.3722	0.5014
Alpha	ORF1ab	A1708D	HLA-B*07:05	ARAGEAdNF	ARAGEAANF	0.3874	0.4754
Alpha	ORF1ab	A1708D	HLA-B*08:01	ARAGEAdNF	ARAGEAANF	0.5499	0.5604
Alpha	ORF1ab	A1708D	HLA-B*13:01	ARAGEAdNF	ARAGEAANF	0.4951	0.4251
Alpha	ORF1ab	A1708D	HLA-B*13:02	ARAGEAdNF	ARAGEAANF	0.4161	0.3342
Alpha	ORF1ab	A1708D	HLA-B*14:01	ARAGEAdNF	ARAGEAANF	0.5577	0.6324
Alpha	ORF1ab	A1708D	HLA-B*14:02	ARAGEAdNF	ARAGEAANF	0.5351	0.6299
Alpha	ORF1ab	A1708D	HLA-B*15:01	ARAGEAdNF	ARAGEAANF	0.5032	0.5303
Alpha	ORF1ab	A1708D	HLA-B*15:02	ARAGEAdNF	ARAGEAANF	0.6082	0.7044
Alpha	ORF1ab	A1708D	HLA-B*15:03	ARAGEAdNF	ARAGEAANF	0.6504	0.733
Alpha	ORF1ab	A1708D	HLA-B*15:04	ARAGEAdNF	ARAGEAANF	0.4472	0.4378
Alpha	ORF1ab	A1708D	HLA-B*15:05	ARAGEAdNF	ARAGEAANF	0.5429	0.5548
Alpha	ORF1ab	A1708D	HLA-B*15:08	ARAGEAdNF	ARAGEAANF	0.5041	0.5468
Alpha	ORF1ab	A1708D	HLA-B*15:10	ARAGEAdNF	ARAGEAANF	0.5061	0.5489999999999999
Alpha	ORF1ab	A1708D	HLA-B*15:11	ARAGEAdNF	ARAGEAANF	0.4743	0.5184
Alpha	ORF1ab	A1708D	HLA-B*15:12	ARAGEAdNF	ARAGEAANF	0.4763	0.5044
Alpha	ORF1ab	A1708D	HLA-B*15:13	ARAGEAdNF	ARAGEAANF	0.6436	0.6789
Alpha	ORF1ab	A1708D	HLA-B*15:16	ARAGEAdNF	ARAGEAANF	0.5942	0.4753
Alpha	ORF1ab	A1708D	HLA-B*15:17	ARAGEAdNF	ARAGEAANF	0.5314	0.5267
Alpha	ORF1ab	A1708D	HLA-B*15:18	ARAGEAdNF	ARAGEAANF	0.6012	0.6211
Alpha	ORF1ab	A1708D	HLA-B*15:21	ARAGEAdNF	ARAGEAANF	0.5966	0.6191
Alpha	ORF1ab	A1708D	HLA-B*15:25	ARAGEAdNF	ARAGEAANF	0.5418	0.5797
Alpha	ORF1ab	A1708D	HLA-B*15:27	ARAGEAdNF	ARAGEAANF	0.535	0.5984
Alpha	ORF1ab	A1708D	HLA-B*18:01	ARAGEAdNF	ARAGEAANF	0.4404	0.4021
Alpha	ORF1ab	A1708D	HLA-B*18:02	ARAGEAdNF	ARAGEAANF	0.2994	0.2557
Alpha	ORF1ab	A1708D	HLA-B*27:02	ARAGEAdNF	ARAGEAANF	0.578	0.5958
Alpha	ORF1ab	A1708D	HLA-B*27:03	ARAGEAdNF	ARAGEAANF	0.4723	0.5556
Alpha	ORF1ab	A1708D	HLA-B*27:04	ARAGEAdNF	ARAGEAANF	0.5768	0.6786
Alpha	ORF1ab	A1708D	HLA-B*27:05	ARAGEAdNF	ARAGEAANF	0.5508	0.6787
Alpha	ORF1ab	A1708D	HLA-B*27:06	ARAGEAdNF	ARAGEAANF	0.504	0.5820000000000001
Alpha	ORF1ab	A1708D	HLA-B*27:07	ARAGEAdNF	ARAGEAANF	0.5253	0.6266
Alpha	ORF1ab	A1708D	HLA-B*35:01	ARAGEAdNF	ARAGEAANF	0.5315	0.531
Alpha	ORF1ab	A1708D	HLA-B*35:02	ARAGEAdNF	ARAGEAANF	0.5455	0.5345
Alpha	ORF1ab	A1708D	HLA-B*35:03	ARAGEAdNF	ARAGEAANF	0.5217	0.5154
Alpha	ORF1ab	A1708D	HLA-B*35:04	ARAGEAdNF	ARAGEAANF	0.5462	0.5334
Alpha	ORF1ab	A1708D	HLA-B*35:05	ARAGEAdNF	ARAGEAANF	0.4834	0.4978
Alpha	ORF1ab	A1708D	HLA-B*35:08	ARAGEAdNF	ARAGEAANF	0.4647	0.5265
Alpha	ORF1ab	A1708D	HLA-B*35:12	ARAGEAdNF	ARAGEAANF	0.5354	0.5307
Alpha	ORF1ab	A1708D	HLA-B*35:17	ARAGEAdNF	ARAGEAANF	0.4345	0.4439
Alpha	ORF1ab	A1708D	HLA-B*35:20	ARAGEAdNF	ARAGEAANF	0.6454	0.6781
Alpha	ORF1ab	A1708D	HLA-B*35:30	ARAGEAdNF	ARAGEAANF	0.4488	0.4485
Alpha	ORF1ab	A1708D	HLA-B*35:31	ARAGEAdNF	ARAGEAANF	0.4976	0.4970000000000001
Alpha	ORF1ab	A1708D	HLA-B*35:43	ARAGEAdNF	ARAGEAANF	0.4809	0.5463
Alpha	ORF1ab	A1708D	HLA-B*37:01	ARAGEAdNF	ARAGEAANF	0.3444	0.4348
Alpha	ORF1ab	A1708D	HLA-B*38:01	ARAGEAdNF	ARAGEAANF	0.6919	0.5504
Alpha	ORF1ab	A1708D	HLA-B*38:02	ARAGEAdNF	ARAGEAANF	0.6945	0.5653
Alpha	ORF1ab	A1708D	HLA-B*39:01	ARAGEAdNF	ARAGEAANF	0.6584	0.6246
Alpha	ORF1ab	A1708D	HLA-B*39:02	ARAGEAdNF	ARAGEAANF	0.6143	0.6222
Alpha	ORF1ab	A1708D	HLA-B*39:05	ARAGEAdNF	ARAGEAANF	0.6888	0.615
Alpha	ORF1ab	A1708D	HLA-B*39:06	ARAGEAdNF	ARAGEAANF	0.6664	0.6169
Alpha	ORF1ab	A1708D	HLA-B*39:08	ARAGEAdNF	ARAGEAANF	0.5455	0.5323
Alpha	ORF1ab	A1708D	HLA-B*39:09	ARAGEAdNF	ARAGEAANF	0.6025	0.7028
Alpha	ORF1ab	A1708D	HLA-B*39:10	ARAGEAdNF	ARAGEAANF	0.6016	0.5617
Alpha	ORF1ab	A1708D	HLA-B*39:11	ARAGEAdNF	ARAGEAANF	0.6341	0.5785
Alpha	ORF1ab	A1708D	HLA-B*40:01	ARAGEAdNF	ARAGEAANF	0.5178	0.498
Alpha	ORF1ab	A1708D	HLA-B*40:02	ARAGEAdNF	ARAGEAANF	0.4358	0.4058
Alpha	ORF1ab	A1708D	HLA-B*40:03	ARAGEAdNF	ARAGEAANF	0.4627	0.4429
Alpha	ORF1ab	A1708D	HLA-B*40:04	ARAGEAdNF	ARAGEAANF	0.4745	0.3922
Alpha	ORF1ab	A1708D	HLA-B*40:05	ARAGEAdNF	ARAGEAANF	0.5252	0.5644
Alpha	ORF1ab	A1708D	HLA-B*40:06	ARAGEAdNF	ARAGEAANF	0.3934	0.3673
Alpha	ORF1ab	A1708D	HLA-B*40:08	ARAGEAdNF	ARAGEAANF	0.4616	0.4218
Alpha	ORF1ab	A1708D	HLA-B*40:10	ARAGEAdNF	ARAGEAANF	0.5554	0.4985
Alpha	ORF1ab	A1708D	HLA-B*41:01	ARAGEAdNF	ARAGEAANF	0.3765	0.3368
Alpha	ORF1ab	A1708D	HLA-B*41:02	ARAGEAdNF	ARAGEAANF	0.4603	0.4342
Alpha	ORF1ab	A1708D	HLA-B*42:01	ARAGEAdNF	ARAGEAANF	0.4683	0.4772
Alpha	ORF1ab	A1708D	HLA-B*42:02	ARAGEAdNF	ARAGEAANF	0.4595	0.4455
Alpha	ORF1ab	A1708D	HLA-B*44:02	ARAGEAdNF	ARAGEAANF	0.5929	0.5894
Alpha	ORF1ab	A1708D	HLA-B*44:03	ARAGEAdNF	ARAGEAANF	0.568	0.5523
Alpha	ORF1ab	A1708D	HLA-B*44:06	ARAGEAdNF	ARAGEAANF	0.5016	0.5135
Alpha	ORF1ab	A1708D	HLA-B*45:01	ARAGEAdNF	ARAGEAANF	0.2329	0.2245
Alpha	ORF1ab	A1708D	HLA-B*46:01	ARAGEAdNF	ARAGEAANF	0.2597	0.2548
Alpha	ORF1ab	A1708D	HLA-B*47:01	ARAGEAdNF	ARAGEAANF	0.6888	0.7293
Alpha	ORF1ab	A1708D	HLA-B*48:01	ARAGEAdNF	ARAGEAANF	0.5051	0.4017
Alpha	ORF1ab	A1708D	HLA-B*48:03	ARAGEAdNF	ARAGEAANF	0.5584	0.4973
Alpha	ORF1ab	A1708D	HLA-B*48:04	ARAGEAdNF	ARAGEAANF	0.5149	0.4128
Alpha	ORF1ab	A1708D	HLA-B*49:01	ARAGEAdNF	ARAGEAANF	0.4312	0.3692
Alpha	ORF1ab	A1708D	HLA-B*50:01	ARAGEAdNF	ARAGEAANF	0.3756	0.3629
Alpha	ORF1ab	A1708D	HLA-B*51:01	ARAGEAdNF	ARAGEAANF	0.4285	0.3413
Alpha	ORF1ab	A1708D	HLA-B*51:02	ARAGEAdNF	ARAGEAANF	0.4311	0.3733
Alpha	ORF1ab	A1708D	HLA-B*51:06	ARAGEAdNF	ARAGEAANF	0.5219	0.5028
Alpha	ORF1ab	A1708D	HLA-B*51:07	ARAGEAdNF	ARAGEAANF	0.4619	0.4045
Alpha	ORF1ab	A1708D	HLA-B*51:08	ARAGEAdNF	ARAGEAANF	0.4581	0.4199
Alpha	ORF1ab	A1708D	HLA-B*51:10	ARAGEAdNF	ARAGEAANF	0.509	0.4133
Alpha	ORF1ab	A1708D	HLA-B*52:01	ARAGEAdNF	ARAGEAANF	0.4613	0.4125
Alpha	ORF1ab	A1708D	HLA-B*53:01	ARAGEAdNF	ARAGEAANF	0.6431	0.5438
Alpha	ORF1ab	A1708D	HLA-B*54:01	ARAGEAdNF	ARAGEAANF	0.3136	0.084
Alpha	ORF1ab	A1708D	HLA-B*55:01	ARAGEAdNF	ARAGEAANF	0.4024	0.2622
Alpha	ORF1ab	A1708D	HLA-B*55:02	ARAGEAdNF	ARAGEAANF	0.4001	0.3036
Alpha	ORF1ab	A1708D	HLA-B*56:01	ARAGEAdNF	ARAGEAANF	0.3614	0.2857
Alpha	ORF1ab	A1708D	HLA-B*56:02	ARAGEAdNF	ARAGEAANF	0.48	0.469
Alpha	ORF1ab	A1708D	HLA-B*56:03	ARAGEAdNF	ARAGEAANF	0.5383	0.5803
Alpha	ORF1ab	A1708D	HLA-B*56:04	ARAGEAdNF	ARAGEAANF	0.4955	0.4771
Alpha	ORF1ab	A1708D	HLA-B*57:01	ARAGEAdNF	ARAGEAANF	0.5075	0.4812
Alpha	ORF1ab	A1708D	HLA-B*57:02	ARAGEAdNF	ARAGEAANF	0.4062	0.4357
Alpha	ORF1ab	A1708D	HLA-B*57:03	ARAGEAdNF	ARAGEAANF	0.4646	0.4559
Alpha	ORF1ab	A1708D	HLA-B*58:01	ARAGEAdNF	ARAGEAANF	0.68	0.4343
Alpha	ORF1ab	A1708D	HLA-B*58:02	ARAGEAdNF	ARAGEAANF	0.6209	0.4177
Alpha	ORF1ab	A1708D	HLA-B*67:01	ARAGEAdNF	ARAGEAANF	0.5585	0.475
Alpha	ORF1ab	A1708D	HLA-B*81:01	ARAGEAdNF	ARAGEAANF	0.39299999999999996	0.3695
Alpha	ORF1ab	A1708D	HLA-A*01:01	RAGEAdNFC	RAGEAANFC	0.2221	0.363
Alpha	ORF1ab	A1708D	HLA-A*01:02	RAGEAdNFC	RAGEAANFC	0.1509	0.244
Alpha	ORF1ab	A1708D	HLA-A*01:03	RAGEAdNFC	RAGEAANFC	0.2544	0.4087
Alpha	ORF1ab	A1708D	HLA-A*02:01	RAGEAdNFC	RAGEAANFC	0.3958	0.5433
Alpha	ORF1ab	A1708D	HLA-A*02:02	RAGEAdNFC	RAGEAANFC	0.3273	0.4855
Alpha	ORF1ab	A1708D	HLA-A*02:03	RAGEAdNFC	RAGEAANFC	0.3717	0.5166
Alpha	ORF1ab	A1708D	HLA-A*02:04	RAGEAdNFC	RAGEAANFC	0.41700000000000004	0.5141
Alpha	ORF1ab	A1708D	HLA-A*02:05	RAGEAdNFC	RAGEAANFC	0.3787	0.4759
Alpha	ORF1ab	A1708D	HLA-A*02:06	RAGEAdNFC	RAGEAANFC	0.5002	0.5469
Alpha	ORF1ab	A1708D	HLA-A*02:07	RAGEAdNFC	RAGEAANFC	0.3981	0.4248
Alpha	ORF1ab	A1708D	HLA-A*02:11	RAGEAdNFC	RAGEAANFC	0.3156	0.4715
Alpha	ORF1ab	A1708D	HLA-A*02:13	RAGEAdNFC	RAGEAANFC	0.3902	0.5281
Alpha	ORF1ab	A1708D	HLA-A*02:16	RAGEAdNFC	RAGEAANFC	0.3673	0.5138
Alpha	ORF1ab	A1708D	HLA-A*02:20	RAGEAdNFC	RAGEAANFC	0.4051	0.564
Alpha	ORF1ab	A1708D	HLA-A*02:22	RAGEAdNFC	RAGEAANFC	0.4036	0.5309
Alpha	ORF1ab	A1708D	HLA-A*03:01	RAGEAdNFC	RAGEAANFC	0.3137	0.4672
Alpha	ORF1ab	A1708D	HLA-A*03:02	RAGEAdNFC	RAGEAANFC	0.2903	0.4025
Alpha	ORF1ab	A1708D	HLA-A*11:01	RAGEAdNFC	RAGEAANFC	0.1892	0.2977
Alpha	ORF1ab	A1708D	HLA-A*11:02	RAGEAdNFC	RAGEAANFC	0.1892	0.2977
Alpha	ORF1ab	A1708D	HLA-A*11:04	RAGEAdNFC	RAGEAANFC	0.23800000000000002	0.332
Alpha	ORF1ab	A1708D	HLA-A*23:01	RAGEAdNFC	RAGEAANFC	0.2564	0.4038
Alpha	ORF1ab	A1708D	HLA-A*24:02	RAGEAdNFC	RAGEAANFC	0.2699	0.3635
Alpha	ORF1ab	A1708D	HLA-A*24:03	RAGEAdNFC	RAGEAANFC	0.3604	0.3796
Alpha	ORF1ab	A1708D	HLA-A*24:07	RAGEAdNFC	RAGEAANFC	0.2775	0.3562
Alpha	ORF1ab	A1708D	HLA-A*24:10	RAGEAdNFC	RAGEAANFC	0.3142	0.3722
Alpha	ORF1ab	A1708D	HLA-A*24:14	RAGEAdNFC	RAGEAANFC	0.3389	0.4307
Alpha	ORF1ab	A1708D	HLA-A*24:17	RAGEAdNFC	RAGEAANFC	0.2407	0.3371
Alpha	ORF1ab	A1708D	HLA-A*24:23	RAGEAdNFC	RAGEAANFC	0.3535	0.3851
Alpha	ORF1ab	A1708D	HLA-A*25:01	RAGEAdNFC	RAGEAANFC	0.1571	0.3263
Alpha	ORF1ab	A1708D	HLA-A*26:01	RAGEAdNFC	RAGEAANFC	0.1234	0.3083
Alpha	ORF1ab	A1708D	HLA-A*26:03	RAGEAdNFC	RAGEAANFC	0.1551	0.3573
Alpha	ORF1ab	A1708D	HLA-A*29:01	RAGEAdNFC	RAGEAANFC	0.2693	0.3943
Alpha	ORF1ab	A1708D	HLA-A*29:02	RAGEAdNFC	RAGEAANFC	0.2693	0.3943
Alpha	ORF1ab	A1708D	HLA-A*29:06	RAGEAdNFC	RAGEAANFC	0.2693	0.3943
Alpha	ORF1ab	A1708D	HLA-A*30:01	RAGEAdNFC	RAGEAANFC	0.2493	0.2769
Alpha	ORF1ab	A1708D	HLA-A*30:02	RAGEAdNFC	RAGEAANFC	0.2367	0.3023
Alpha	ORF1ab	A1708D	HLA-A*30:04	RAGEAdNFC	RAGEAANFC	0.2651	0.2948
Alpha	ORF1ab	A1708D	HLA-A*31:01	RAGEAdNFC	RAGEAANFC	0.3005	0.3907
Alpha	ORF1ab	A1708D	HLA-A*31:08	RAGEAdNFC	RAGEAANFC	0.3057	0.4653
Alpha	ORF1ab	A1708D	HLA-A*32:01	RAGEAdNFC	RAGEAANFC	0.3787	0.4695
Alpha	ORF1ab	A1708D	HLA-A*32:02	RAGEAdNFC	RAGEAANFC	0.3463	0.4354
Alpha	ORF1ab	A1708D	HLA-A*32:03	RAGEAdNFC	RAGEAANFC	0.4093	0.5033
Alpha	ORF1ab	A1708D	HLA-A*33:01	RAGEAdNFC	RAGEAANFC	0.3056	0.3851
Alpha	ORF1ab	A1708D	HLA-A*33:03	RAGEAdNFC	RAGEAANFC	0.2209	0.36
Alpha	ORF1ab	A1708D	HLA-A*34:01	RAGEAdNFC	RAGEAANFC	0.3395	0.4977
Alpha	ORF1ab	A1708D	HLA-A*34:02	RAGEAdNFC	RAGEAANFC	0.1927	0.3895
Alpha	ORF1ab	A1708D	HLA-A*36:01	RAGEAdNFC	RAGEAANFC	0.2564	0.3739
Alpha	ORF1ab	A1708D	HLA-A*43:01	RAGEAdNFC	RAGEAANFC	0.1621	0.3468
Alpha	ORF1ab	A1708D	HLA-A*66:01	RAGEAdNFC	RAGEAANFC	0.1817	0.4015
Alpha	ORF1ab	A1708D	HLA-A*68:01	RAGEAdNFC	RAGEAANFC	0.3193	0.3885
Alpha	ORF1ab	A1708D	HLA-A*68:02	RAGEAdNFC	RAGEAANFC	0.3601	0.426
Alpha	ORF1ab	A1708D	HLA-A*68:03	RAGEAdNFC	RAGEAANFC	0.3409	0.4211
Alpha	ORF1ab	A1708D	HLA-A*68:05	RAGEAdNFC	RAGEAANFC	0.3826	0.43799999999999994
Alpha	ORF1ab	A1708D	HLA-A*68:30	RAGEAdNFC	RAGEAANFC	0.4149	0.4292
Alpha	ORF1ab	A1708D	HLA-A*69:01	RAGEAdNFC	RAGEAANFC	0.3703	0.4989
Alpha	ORF1ab	A1708D	HLA-A*74:01	RAGEAdNFC	RAGEAANFC	0.3981	0.5189
Alpha	ORF1ab	A1708D	HLA-A*80:01	RAGEAdNFC	RAGEAANFC	0.2639	0.3641
Alpha	ORF1ab	A1708D	HLA-B*07:02	RAGEAdNFC	RAGEAANFC	0.1751	0.3293
Alpha	ORF1ab	A1708D	HLA-B*07:05	RAGEAdNFC	RAGEAANFC	0.20199999999999999	0.3405
Alpha	ORF1ab	A1708D	HLA-B*08:01	RAGEAdNFC	RAGEAANFC	0.3395	0.4129
Alpha	ORF1ab	A1708D	HLA-B*13:01	RAGEAdNFC	RAGEAANFC	0.2927	0.3721
Alpha	ORF1ab	A1708D	HLA-B*13:02	RAGEAdNFC	RAGEAANFC	0.2048	0.2998
Alpha	ORF1ab	A1708D	HLA-B*14:01	RAGEAdNFC	RAGEAANFC	0.34299999999999997	0.4265
Alpha	ORF1ab	A1708D	HLA-B*14:02	RAGEAdNFC	RAGEAANFC	0.3497	0.4322
Alpha	ORF1ab	A1708D	HLA-B*15:01	RAGEAdNFC	RAGEAANFC	0.3391	0.4268
Alpha	ORF1ab	A1708D	HLA-B*15:02	RAGEAdNFC	RAGEAANFC	0.3708	0.4604
Alpha	ORF1ab	A1708D	HLA-B*15:03	RAGEAdNFC	RAGEAANFC	0.3657	0.4361
Alpha	ORF1ab	A1708D	HLA-B*15:04	RAGEAdNFC	RAGEAANFC	0.3406	0.447
Alpha	ORF1ab	A1708D	HLA-B*15:05	RAGEAdNFC	RAGEAANFC	0.3702	0.455
Alpha	ORF1ab	A1708D	HLA-B*15:08	RAGEAdNFC	RAGEAANFC	0.3434	0.4323
Alpha	ORF1ab	A1708D	HLA-B*15:10	RAGEAdNFC	RAGEAANFC	0.3846	0.4759
Alpha	ORF1ab	A1708D	HLA-B*15:11	RAGEAdNFC	RAGEAANFC	0.3839	0.4616
Alpha	ORF1ab	A1708D	HLA-B*15:12	RAGEAdNFC	RAGEAANFC	0.3037	0.4122
Alpha	ORF1ab	A1708D	HLA-B*15:13	RAGEAdNFC	RAGEAANFC	0.3661	0.4941
Alpha	ORF1ab	A1708D	HLA-B*15:16	RAGEAdNFC	RAGEAANFC	0.34700000000000003	0.4423
Alpha	ORF1ab	A1708D	HLA-B*15:17	RAGEAdNFC	RAGEAANFC	0.4211	0.5383
Alpha	ORF1ab	A1708D	HLA-B*15:18	RAGEAdNFC	RAGEAANFC	0.3936	0.4545
Alpha	ORF1ab	A1708D	HLA-B*15:21	RAGEAdNFC	RAGEAANFC	0.3813	0.45399999999999996
Alpha	ORF1ab	A1708D	HLA-B*15:25	RAGEAdNFC	RAGEAANFC	0.3517	0.4364
Alpha	ORF1ab	A1708D	HLA-B*15:27	RAGEAdNFC	RAGEAANFC	0.3356	0.4414
Alpha	ORF1ab	A1708D	HLA-B*18:01	RAGEAdNFC	RAGEAANFC	0.231	0.2694
Alpha	ORF1ab	A1708D	HLA-B*18:02	RAGEAdNFC	RAGEAANFC	0.158	0.2063
Alpha	ORF1ab	A1708D	HLA-B*27:02	RAGEAdNFC	RAGEAANFC	0.2016	0.3123
Alpha	ORF1ab	A1708D	HLA-B*27:03	RAGEAdNFC	RAGEAANFC	0.0437	0.2245
Alpha	ORF1ab	A1708D	HLA-B*27:04	RAGEAdNFC	RAGEAANFC	0.2162	0.3762
Alpha	ORF1ab	A1708D	HLA-B*27:05	RAGEAdNFC	RAGEAANFC	0.1528	0.3183
Alpha	ORF1ab	A1708D	HLA-B*27:06	RAGEAdNFC	RAGEAANFC	0.21100000000000002	0.3829
Alpha	ORF1ab	A1708D	HLA-B*27:07	RAGEAdNFC	RAGEAANFC	0.177	0.3622
Alpha	ORF1ab	A1708D	HLA-B*35:01	RAGEAdNFC	RAGEAANFC	0.4273	0.4378
Alpha	ORF1ab	A1708D	HLA-B*35:02	RAGEAdNFC	RAGEAANFC	0.41700000000000004	0.4691
Alpha	ORF1ab	A1708D	HLA-B*35:03	RAGEAdNFC	RAGEAANFC	0.4193	0.467
Alpha	ORF1ab	A1708D	HLA-B*35:04	RAGEAdNFC	RAGEAANFC	0.4149	0.4688
Alpha	ORF1ab	A1708D	HLA-B*35:05	RAGEAdNFC	RAGEAANFC	0.3745	0.4212
Alpha	ORF1ab	A1708D	HLA-B*35:08	RAGEAdNFC	RAGEAANFC	0.4084	0.3748
Alpha	ORF1ab	A1708D	HLA-B*35:12	RAGEAdNFC	RAGEAANFC	0.3828	0.4238
Alpha	ORF1ab	A1708D	HLA-B*35:17	RAGEAdNFC	RAGEAANFC	0.3728	0.4014
Alpha	ORF1ab	A1708D	HLA-B*35:20	RAGEAdNFC	RAGEAANFC	0.4694	0.4482
Alpha	ORF1ab	A1708D	HLA-B*35:30	RAGEAdNFC	RAGEAANFC	0.3957	0.4334
Alpha	ORF1ab	A1708D	HLA-B*35:31	RAGEAdNFC	RAGEAANFC	0.326	0.3908
Alpha	ORF1ab	A1708D	HLA-B*35:43	RAGEAdNFC	RAGEAANFC	0.3511	0.4251
Alpha	ORF1ab	A1708D	HLA-B*37:01	RAGEAdNFC	RAGEAANFC	0.4348	0.4191
Alpha	ORF1ab	A1708D	HLA-B*38:01	RAGEAdNFC	RAGEAANFC	0.3635	0.4445
Alpha	ORF1ab	A1708D	HLA-B*38:02	RAGEAdNFC	RAGEAANFC	0.3720000000000001	0.4166
Alpha	ORF1ab	A1708D	HLA-B*39:01	RAGEAdNFC	RAGEAANFC	0.3534	0.4381
Alpha	ORF1ab	A1708D	HLA-B*39:02	RAGEAdNFC	RAGEAANFC	0.341	0.4632
Alpha	ORF1ab	A1708D	HLA-B*39:05	RAGEAdNFC	RAGEAANFC	0.3868	0.4497
Alpha	ORF1ab	A1708D	HLA-B*39:06	RAGEAdNFC	RAGEAANFC	0.3386	0.4308
Alpha	ORF1ab	A1708D	HLA-B*39:08	RAGEAdNFC	RAGEAANFC	0.4543	0.4914
Alpha	ORF1ab	A1708D	HLA-B*39:09	RAGEAdNFC	RAGEAANFC	0.3471	0.4417
Alpha	ORF1ab	A1708D	HLA-B*39:10	RAGEAdNFC	RAGEAANFC	0.3751	0.4602
Alpha	ORF1ab	A1708D	HLA-B*39:11	RAGEAdNFC	RAGEAANFC	0.3842	0.4184
Alpha	ORF1ab	A1708D	HLA-B*40:01	RAGEAdNFC	RAGEAANFC	0.3527	0.4475
Alpha	ORF1ab	A1708D	HLA-B*40:02	RAGEAdNFC	RAGEAANFC	0.1795	0.3252
Alpha	ORF1ab	A1708D	HLA-B*40:03	RAGEAdNFC	RAGEAANFC	0.2154	0.332
Alpha	ORF1ab	A1708D	HLA-B*40:04	RAGEAdNFC	RAGEAANFC	0.3036	0.3919
Alpha	ORF1ab	A1708D	HLA-B*40:05	RAGEAdNFC	RAGEAANFC	0.2707	0.4334
Alpha	ORF1ab	A1708D	HLA-B*40:06	RAGEAdNFC	RAGEAANFC	0.1971	0.2995
Alpha	ORF1ab	A1708D	HLA-B*40:08	RAGEAdNFC	RAGEAANFC	0.1991	0.3597
Alpha	ORF1ab	A1708D	HLA-B*40:10	RAGEAdNFC	RAGEAANFC	0.3667	0.4242
Alpha	ORF1ab	A1708D	HLA-B*41:01	RAGEAdNFC	RAGEAANFC	0.2957	0.3621
Alpha	ORF1ab	A1708D	HLA-B*41:02	RAGEAdNFC	RAGEAANFC	0.3268	0.3943
Alpha	ORF1ab	A1708D	HLA-B*42:01	RAGEAdNFC	RAGEAANFC	0.2451	0.3713
Alpha	ORF1ab	A1708D	HLA-B*42:02	RAGEAdNFC	RAGEAANFC	0.1947	0.3489
Alpha	ORF1ab	A1708D	HLA-B*44:02	RAGEAdNFC	RAGEAANFC	0.4362	0.4531
Alpha	ORF1ab	A1708D	HLA-B*44:03	RAGEAdNFC	RAGEAANFC	0.3648	0.3937
Alpha	ORF1ab	A1708D	HLA-B*44:06	RAGEAdNFC	RAGEAANFC	0.4492	0.4914
Alpha	ORF1ab	A1708D	HLA-B*45:01	RAGEAdNFC	RAGEAANFC	0.1238	0.2197
[truncated: 582,845 more rows]
